# Supplementary material for: De novo DNA methylation controls neuronal maturation during adult hippocampal neurogenesis
Source: EMBO J. 2021 Aug 2;40(18):e107100. doi: 10.15252/embj.2020107100 (PMC8441477; doi:10.15252/embj.2020107100)
Supplement: Supplementary file 4 — Dataset EV1 [file EMBJ-40-e107100-s001.xlsx]

## Sheet: Dataset legend
Dataset EV1: Lists of differentially methylated CpGs.

## Sheet: Figure 1
DNA methylation differences between in vitro cultured adult hippocampal NPCs and differentiated neurons, related to Figure 1
Chromosome	Position	Strand	p-value	q-value	MethylationDifference	DistanceToTSS	GeneSymbol	ENSEMBL_ID	ENTREZ_ID
chr1	4493164	-	0.000244823	0.0273	41.0044	439	Sox17	ENSMUSG00000025902	20671
chr1	5023796	+	2.34318e-11	1.14439e-07	43.9153	4256	Rgs20	ENSMUSG00000002459	58175
chr1	9848391	+	0.000163353	0.0209805	22.6496	5	Sgk3	ENSMUSG00000025915	170755
chr1	12836140	-	1.67976e-05	0.00474533	-35.5208	111	Sulf1	ENSMUSG00000016918	240725
chr1	15102228	-	6.1361e-05	0.0111203	-22.9039	83068	Gm26345	ENSMUSG00000088159	NA
chr1	17097269	-	8.67119e-05	0.0139516	20.3595	619	Jph1	ENSMUSG00000042686	57339
chr1	27396018	-	4.22159e-05	0.00873936	-29.5993	59249	Gm19641	ENSMUSG00000100310	NA
chr1	29604885	+	9.30673e-05	0.0145503	30.7871	118969	Gm5525	ENSMUSG00000099492	NA
chr1	29655008	-	2.87912e-05	0.00686206	-31.6964	158145	AC125120.1	ENSMUSG00000118548	NA
chr1	34103959	-	0.000610241	0.0488267	-27.6237	13399	Mir6896	ENSMUSG00000105982	NA
chr1	36758262	-	1.34824e-05	0.00410625	20.0945	3535	Zap70	ENSMUSG00000026117	22637
chr1	41088665	+	4.52861e-05	0.0092286	47.1016	92586	4930448I06Rik	ENSMUSG00000104072	74897
chr1	52120045	+	1.55429e-08	2.30861e-05	24.6503	420	Stat1	ENSMUSG00000026104	20846
chr1	57970245	-	1.49891e-05	0.00442691	21.987	116	Kctd18	ENSMUSG00000054770	51960
chr1	62703728	-	0.000495958	0.0429033	25.3259	25	Nrp2	ENSMUSG00000025969	18187
chr1	63446030	+	2.23212e-06	0.00110513	25.8666	94	Adam23	ENSMUSG00000025964	23792
chr1	69827035	-	9.50084e-06	0.00320571	32.6004	42	Spag16	ENSMUSG00000053153	66722
chr1	72849630	+	0.000554009	0.0459523	-32.6471	930	Igfbp2	ENSMUSG00000039323	16008
chr1	74737469	+	2.11021e-09	4.57187e-06	-49.4356	659	Cyp27a1	ENSMUSG00000026170	104086
chr1	74952757	-	1.27795e-06	0.000732879	-28.6954	1084	Ihh	ENSMUSG00000006538	16147
chr1	75209205	-	3.15289e-10	9.56324e-07	32.8063	217	Glb1l	ENSMUSG00000026200	74577
chr1	78200549	-	3.04901e-07	0.000242032	-25.3534	3414	Pax3	ENSMUSG00000004872	18505
chr1	78204183	+	0.000340675	0.0336761	-48.0254	7048	Pax3	ENSMUSG00000004872	18505
chr1	82283534	-	0.000265011	0.028762	-21.1353	7881	Irs1	ENSMUSG00000055980	16367
chr1	84933533	+	0.000462349	0.0411701	-21.2269	1323	Slc16a14	ENSMUSG00000026220	71781
chr1	86303152	-	0.000148099	0.0197113	-25.7376	81	B3gnt7	ENSMUSG00000079445	227327
chr1	87174092	+	5.34123e-07	0.000385735	-25.5046	9220	Prss56	ENSMUSG00000036480	69453
chr1	88242700	-	6.53714e-05	0.011599	-25.4444	4591	Mroh2a	ENSMUSG00000079429	100040766
chr1	90744098	+	1.47391e-08	2.20785e-05	-51.5111	29116	Col6a3	ENSMUSG00000048126	12835
chr1	92848838	-	3.82617e-08	4.69998e-05	-36.0119	66	Gm29480	ENSMUSG00000101995	NA
chr1	98448877	+	0.000543872	0.0453613	-44.4256	8890	Gm3555	ENSMUSG00000089791	NA
chr1	98889729	-	8.67825e-08	8.99513e-05	-43.7958	124887	Gm29460	ENSMUSG00000099686	NA
chr1	101853650	+	7.83187e-17	1.73597e-12	-49.3622	27090	Gm28188	ENSMUSG00000100349	NA
chr1	106629421	+	0.000550637	0.0457871	-39.953	22550	Gm37053	ENSMUSG00000103348	NA
chr1	117057181	-	0.00061808	0.0492398	-29.4804	254197	Gm19965	ENSMUSG00000094429	NA
chr1	118457229	-	8.21557e-06	0.00287996	-41.5268	1517	2900060B14Rik	ENSMUSG00000107722	68204
chr1	120287840	+	0.000138291	0.0189755	-39.9343	15134	Steap3	ENSMUSG00000026389	68428
chr1	120602253	+	4.87568e-06	0.0020128	29.6493	164	En1	ENSMUSG00000058665	13798
chr1	121272035	-	1.86153e-10	6.10099e-07	68.2184	28795	Gm38283	ENSMUSG00000104332	NA
chr1	124046989	-	0.000253562	0.0278977	42.7592	1429	Dpp10	ENSMUSG00000036815	269109
chr1	132233773	-	4.98638e-05	0.0098275	-37.8681	4005	Gm10188	ENSMUSG00000066936	NA
chr1	133071926	-	1.47303e-06	0.000809569	-21.1111	3520	Gm28609	ENSMUSG00000101102	NA
chr1	136051071	+	9.39003e-06	0.00317204	51.4526	266	Ascl5	ENSMUSG00000097918	226439
chr1	143703683	-	2.7283e-07	0.000223342	33.5373	789	Cdc73	ENSMUSG00000026361	214498
chr1	151691400	-	8.67901e-05	0.0139516	34.0351	14232	Fam129a	ENSMUSG00000026483	63913
chr1	153191633	-	0.000345417	0.0339817	21.0651	5185	Lamc2	ENSMUSG00000026479	16782
chr1	155736869	-	0.000274589	0.029392	37.8016	5157	Lhx4	ENSMUSG00000026468	16872
chr1	155743310	-	1.52047e-06	0.00082665	58.6325	1282	Lhx4	ENSMUSG00000026468	16872
chr1	155743316	-	1.12478e-06	0.00066964	50.1139	1288	Lhx4	ENSMUSG00000026468	16872
chr1	156420831	-	0.00047713	0.0417762	-24.1462	54	Axdnd1	ENSMUSG00000026601	77352
chr1	166160844	-	0.000370346	0.0356413	-21.4815	30376	Gpa33	ENSMUSG00000000544	59290
chr1	167350373	-	6.58961e-08	7.36799e-05	-32.4675	60	Aldh9a1	ENSMUSG00000026687	56752
chr1	171065980	+	0.000156856	0.0204424	-25.4871	1044	Fcgr3	ENSMUSG00000059498	14131
chr1	171113978	-	1.77641e-06	0.000930682	28.5965	10	Cfap126	ENSMUSG00000026649	75472
chr1	171287753	-	3.42692e-09	7.00333e-06	-26.7677	170	Usp21	ENSMUSG00000053483	30941
chr1	172342600	+	2.60653e-17	6.82795e-13	-34.2309	1389	Kcnj10	ENSMUSG00000044708	16513
chr1	172520786	+	1.57171e-05	0.00454254	45.5687	14	Cfap45	ENSMUSG00000026546	71870
chr1	173572354	+	3.55506e-06	0.00157842	-46.098	7998	Ifi213	ENSMUSG00000073491	623121
chr1	180548359	-	2.55391e-05	0.00639356	-52.4304	20564	Parp1	ENSMUSG00000026496	11545
chr1	180697177	-	0.000336665	0.0334294	20.8995	142	Mixl1	ENSMUSG00000026497	27217
chr1	181293804	-	0.00031331	0.0320392	-33.8721	11757	Gm8146	ENSMUSG00000103260	NA
chr1	181376612	+	0.000120943	0.0172977	-30.2993	4565	2900069G24Rik	ENSMUSG00000102276	NA
chr1	184883166	-	1.5294e-05	0.00447408	-28.9863	51	C130074G19Rik	ENSMUSG00000039349	226777
chr1	185454968	-	8.6737e-05	0.0139516	-30.2675	69	Slc30a10	ENSMUSG00000026614	226781
chr1	185455491	-	0.000144408	0.0194355	28.5385	76	Gm2061	ENSMUSG00000097615	NA
chr1	185501817	-	3.98151e-07	0.000303512	22.5	4428	5033404E19Rik	ENSMUSG00000102185	NA
chr1	185681834	-	8.51535e-06	0.00295627	-25.9479	62968	Gm38093	ENSMUSG00000103799	NA
chr1	188263057	-	5.66477e-05	0.0105994	-27.3005	22	Ush2a	ENSMUSG00000026609	22283
chr1	188755423	-	1.10703e-05	0.00356018	32.8205	5052	Gm25269	ENSMUSG00000084550	115487623
chr1	189343820	-	1.18548e-05	0.00374149	35.1779	11	Kcnk2	ENSMUSG00000037624	16526
chr1	189788245	-	0.000576941	0.0470552	30.7869	1572	Ptpn14	ENSMUSG00000026604	19250
chr1	191133667	+	1.04291e-06	0.000632663	-25.5302	1009	Gm38161	ENSMUSG00000102777	NA
chr1	191462362	-	0.000187512	0.0228071	-43.3456	2685	Gm32200	ENSMUSG00000103114	NA
chr1	191574357	-	0.000467321	0.0414208	-23.2444	1153	Dtl	ENSMUSG00000037474	76843
chr1	192771090	+	1.73445e-05	0.00484253	36.5348	97	Hhat	ENSMUSG00000037375	226861
chr10	8518546	+	3.25363e-05	0.00742898	23.8334	278	Ust	ENSMUSG00000047712	338362
chr10	13091121	-	1.85446e-08	2.6833e-05	-37.5222	107	Plagl1	ENSMUSG00000019817	22634
chr10	13091128	-	7.93839e-05	0.013069	-40.8023	114	Plagl1	ENSMUSG00000019817	22634
chr10	13091189	-	2.81865e-07	0.000228788	-33.8685	175	Plagl1	ENSMUSG00000019817	22634
chr10	14016445	-	0.00030216	0.0313306	-27.1866	49420	Hivep2	ENSMUSG00000015501	15273
chr10	15740372	-	0.000317555	0.0322651	-26.0967	1549	Gm32283	ENSMUSG00000111963	NA
chr10	18181257	-	0.000311235	0.0319486	-20.1661	20095	Ect2l	ENSMUSG00000071392	NA
chr10	22274256	-	0.000475136	0.041703	-44.5699	909	H60b	ENSMUSG00000075297	667281
chr10	29052668	+	0.000504478	0.0434057	-21.8337	17214	Gm30619	ENSMUSG00000111542	NA
chr10	29147079	-	0.000517757	0.0439836	-28.6957	255	Soga3	ENSMUSG00000038916	67412
chr10	42365106	+	2.24301e-05	0.00582274	-34.8057	33842	Gm15197	ENSMUSG00000081873	NA
chr10	42578598	+	1.26606e-10	4.5039e-07	-54.9693	1746	Nr2e1	ENSMUSG00000019803	21907
chr10	53208016	-	8.95069e-07	0.000557052	-41.1344	3700	Gm47637	ENSMUSG00000112853	NA
chr10	60106666	-	8.78576e-05	0.0140412	23	197	Spock2	ENSMUSG00000058297	94214
chr10	60812370	-	0.000401628	0.0375136	24.5166	1952	Gm19972	ENSMUSG00000112592	NA
chr10	61492092	+	1.1e-09	2.63466e-06	-40.1106	4197	Gm47595	ENSMUSG00000112080	NA
chr10	61657900	-	1.33433e-08	2.07574e-05	-26.6431	4787	Ppa1	ENSMUSG00000020089	67895
chr10	66849916	-	2.76935e-05	0.00668566	-35.9412	12318	Gm47900	ENSMUSG00000112379	NA
chr10	67698155	+	3.3578e-07	0.000260796	42.5397	9682	Gm47574	ENSMUSG00000112396	NA
chr10	69044481	+	9.22241e-05	0.0144662	-24.4213	10592	Gm33035	ENSMUSG00000112331	102635787
chr10	70548830	-	0.000134327	0.018582	-32.0376	43581	Gm29783	ENSMUSG00000112273	NA
chr10	74272955	-	2.26552e-05	0.00586006	-49.1348	30195	Pcdh15	ENSMUSG00000052613	11994
chr10	75781183	+	7.71894e-07	0.000499825	36.8076	132	Gstt3	ENSMUSG00000001665	103140
chr10	76248453	-	1.0777e-07	0.000106765	27.2784	5399	S100b	ENSMUSG00000033208	20203
chr10	76859470	+	8.2963e-10	2.04324e-06	-20.7782	33600	Pcbp3	ENSMUSG00000001120	59093
chr10	77008293	-	0.000346149	0.0339841	44.0976	275	Gm35721	ENSMUSG00000112143	NA
chr10	77821566	+	1.02255e-15	1.73323e-11	-48.4075	5528	Krtap10-4	ENSMUSG00000069582	NA
chr10	79533246	-	0.000426184	0.0390851	22.2436	510	Plpp2	ENSMUSG00000052151	50784
chr10	79768015	+	0.000267342	0.0289496	-37.1258	1062	Rnf126	ENSMUSG00000035890	70294
chr10	80295930	-	6.05196e-06	0.00236298	-39.026	46	Apc2	ENSMUSG00000020135	23805
chr10	80345043	+	1.26908e-06	0.000729916	32.598	194	Adamtsl5	ENSMUSG00000043822	66548
chr10	81128995	-	1.02598e-05	0.00334809	28.0595	379	Map2k2	ENSMUSG00000035027	26396
chr10	91001823	-	5.09771e-05	0.0099567	-22.1459	1411	Apaf1	ENSMUSG00000019979	11783
chr10	94249631	+	4.18527e-05	0.00870123	26.0317	49071	Gm4792	ENSMUSG00000053420	NA
chr10	104577390	-	0.000291493	0.0306101	-20.1872	106182	Gm22945	ENSMUSG00000089182	115487542
chr10	105238409	-	1.64244e-05	0.0046812	-37.1094	3459	Tmtc2	ENSMUSG00000036019	278279
chr10	113688169	+	0.000586192	0.0475808	-47.5063	42132	Gm40810	ENSMUSG00000112438	NA
chr10	114012567	+	1.76201e-05	0.00488666	-23.1275	15919	Gm38333	ENSMUSG00000104006	NA
chr10	117045439	-	7.09785e-05	0.0122128	-26.9295	97	Lrrc10	ENSMUSG00000060187	237560
chr10	120128818	+	8.42837e-09	1.45428e-05	-77.3313	15830	Helb	ENSMUSG00000020228	117599
chr10	120201821	+	3.90587e-05	0.00836463	20.404	161	Irak3	ENSMUSG00000020227	73914
chr10	120344934	-	3.86097e-06	0.00167845	-26.2992	19222	1700006J14Rik	ENSMUSG00000034764	NA
chr10	120697052	+	3.97639e-06	0.00171015	-64.6545	2150	4930471E19Rik	ENSMUSG00000112716	NA
chr10	124977777	+	0.000123001	0.0174854	-42.492	18205	Gm36719	ENSMUSG00000112283	NA
chr10	125965931	+	1.2493e-07	0.000121617	-21.1776	236	Lrig3	ENSMUSG00000020105	320398
chr10	127030586	-	0.000238982	0.0268471	22.5	172	Tsfm	ENSMUSG00000040521	66399
chr10	127211220	-	9.42851e-05	0.0146644	20.6767	334	Pip4k2c	ENSMUSG00000025417	117150
chr10	127664253	+	5.35799e-05	0.0102859	32.3199	413	Gm16229	ENSMUSG00000085731	NA
chr10	127749280	+	5.9847e-08	6.81619e-05	-56.4417	2451	Gpr182	ENSMUSG00000058396	NA
chr10	128210935	+	2.90544e-06	0.00133953	-33.8199	871	Spryd4	ENSMUSG00000051346	66701
chr10	128516421	+	6.73878e-06	0.00250877	-36.9952	2132	Esyt1	ENSMUSG00000025366	23943
chr10	128589608	+	3.78436e-08	4.68012e-05	-28.9542	43	Erbb3	ENSMUSG00000018166	13867
chr10	128934020	-	8.54839e-07	0.000539	22.9798	35	Itga7	ENSMUSG00000025348	16404
chr11	3150641	-	2.81928e-05	0.00675857	-46.1464	313	Gm11400	ENSMUSG00000081208	NA
chr11	5862086	-	1.86322e-10	6.10099e-07	34.4969	138	Aebp1	ENSMUSG00000020473	11568
chr11	11510440	-	5.15614e-13	4.64296e-09	-60.6055	21173	Spata48	ENSMUSG00000020191	73862
chr11	12025820	+	0.000324859	0.0326617	-35.0787	503	Grb10	ENSMUSG00000020176	14783
chr11	16260810	+	1.4735e-15	2.35884e-11	-62.1554	218	Vstm2a	ENSMUSG00000048834	NA
chr11	16396024	+	2.92581e-06	0.00134248	-21.7087	43229	Gm12012	ENSMUSG00000083925	NA
chr11	22972227	+	0.000160625	0.0207645	-25.7763	221	Zrsr1	ENSMUSG00000044068	22183
chr11	30885482	+	4.04447e-05	0.00853361	-29.1738	65	Asb3	ENSMUSG00000020305	65257
chr11	33992461	-	0.000437077	0.0397545	-23.7115	526	Kcnip1	ENSMUSG00000053519	70357
chr11	36036719	+	0.000182067	0.0223912	22.6407	40664	Gm12125	ENSMUSG00000081571	NA
chr11	42165778	+	1.35378e-05	0.00410925	-60.7416	14064	Gabra1	ENSMUSG00000010803	14394
chr11	43776079	+	6.88788e-05	0.0120069	39.2361	28070	Ttc1	ENSMUSG00000041278	NA
chr11	46026142	-	3.62544e-07	0.000280073	20.3041	10297	Gm12165	ENSMUSG00000082870	NA
chr11	47989441	-	2.0278e-07	0.000174422	-32.2236	471	Sgcd	ENSMUSG00000020354	24052
chr11	50603219	+	4.61609e-05	0.00936171	28.096	770	Gm12198	ENSMUSG00000085564	NA
chr11	50717120	+	1.475e-06	0.000809569	-43.0036	1794	Gm12199	ENSMUSG00000087080	NA
chr11	52167367	+	6.59703e-08	7.36799e-05	41.7325	791	Olfr1372-ps1	ENSMUSG00000108218	NA
chr11	54304433	+	2.9572e-07	0.000237359	35.7207	230	Acsl6	ENSMUSG00000020333	216739
chr11	55468947	+	0.000144713	0.0194674	-27.2794	737	G3bp1	ENSMUSG00000018583	NA
chr11	61342724	-	2.8548e-09	5.91809e-06	35.8025	125	Slc47a2	ENSMUSG00000069855	380701
chr11	61505326	+	0.000181245	0.022357	27.5426	70	B9d1	ENSMUSG00000001039	27078
chr11	64348926	+	4.69765e-05	0.00945935	-21.2012	86405	Hs3st3a1	ENSMUSG00000047759	15478
chr11	68400166	-	0.000354071	0.0345149	23.5337	656	Ntn1	ENSMUSG00000020902	18208
chr11	69150954	-	3.04548e-05	0.00711725	-39.9167	6034	Alox12b	ENSMUSG00000032807	11686
chr11	69154039	-	7.42727e-06	0.00268866	-37.0213	2949	Alox12b	ENSMUSG00000032807	11686
chr11	69236530	-	3.68039e-11	1.55957e-07	31.7677	491	Gucy2e	ENSMUSG00000020890	14919
chr11	69557635	+	4.39886e-05	0.00902718	27.2419	2569	Efnb3	ENSMUSG00000003934	13643
chr11	69560187	+	6.30053e-06	0.00243039	22.7114	17	Efnb3	ENSMUSG00000003934	13643
chr11	69681723	-	0.000147809	0.0196909	-20.5495	122	Senp3	ENSMUSG00000005204	80886
chr11	72135975	+	6.71298e-06	0.00250564	27.3148	196	Pitpnm3	ENSMUSG00000040543	327958
chr11	72206836	-	5.80399e-05	0.01078	-23.4722	189	Gm43951	ENSMUSG00000107877	74477
chr11	72266357	-	0.000268591	0.0290299	36.299	63	1700051A21Rik	ENSMUSG00000086951	73366
chr11	72411255	+	1.19501e-05	0.00376331	-24.6032	455	Smtnl2	ENSMUSG00000045667	276829
chr11	72497333	-	3.66925e-05	0.0080464	34.8643	5109	Spns3	ENSMUSG00000020798	77577
chr11	75170241	+	1.21134e-05	0.00379016	-34.8563	721	Hic1	ENSMUSG00000043099	15248
chr11	78038021	+	0.000238953	0.0268471	-29.4792	36	Flot2	ENSMUSG00000061981	14252
chr11	78038417	+	6.47369e-05	0.01151	-47.0113	432	Flot2	ENSMUSG00000061981	14252
chr11	80931935	-	1.56826e-06	0.000846772	-46.6421	73562	Spaca3	ENSMUSG00000053184	75622
chr11	82434892	+	4.11007e-06	0.00175455	33.2407	3364	Tmem132e	ENSMUSG00000020701	270893
chr11	83419331	-	8.62913e-08	8.97651e-05	50.1008	9258	Rasl10b	ENSMUSG00000020684	276952
chr11	83851152	+	0.000174568	0.0218704	30.4682	277	Hnf1b	ENSMUSG00000020679	21410
chr11	85838034	+	0.000621524	0.0493777	24.5292	5482	Tbx2	ENSMUSG00000000093	21385
chr11	90033335	+	6.56367e-07	0.000451391	-21.4368	2986	Tmem100	ENSMUSG00000069763	67888
chr11	94990905	+	9.84532e-06	0.00327223	-23.1546	129	Ppp1r9b	ENSMUSG00000038976	217124
chr11	95259814	-	1.7551e-07	0.000157549	-36.7589	1714	Tac4	ENSMUSG00000020872	93670
chr11	95519175	+	7.24177e-09	1.32528e-05	42.9147	4604	Nxph3	ENSMUSG00000046719	104079
chr11	96124661	+	0.000150559	0.0199044	-21.3919	9124	Ttll6	ENSMUSG00000038756	237930
chr11	96177817	-	6.42003e-06	0.00244404	21.5988	265	Gm11535	ENSMUSG00000086337	NA
chr11	96203711	+	7.4425e-06	0.00269079	-25.2468	3399	Gm27605	ENSMUSG00000099133	NA
chr11	96314592	+	0.000469904	0.0415393	-25.4116	2572	Mir10a	ENSMUSG00000065519	NA
chr11	96730612	+	4.6556e-05	0.00941415	-35.2505	22376	Skap1	ENSMUSG00000057058	78473
chr11	96988520	-	2.00596e-05	0.00536695	-21.3027	5560	Sp2	ENSMUSG00000018678	78912
chr11	97589392	-	9.05271e-08	9.28308e-05	-47.7831	9118	2410003L11Rik	ENSMUSG00000085860	69729
chr11	98042833	+	4.95314e-05	0.00979582	24.5722	708	Stac2	ENSMUSG00000017400	217154
chr11	98075563	-	6.63815e-06	0.00248717	-27.2116	9860	Gm11632	ENSMUSG00000084896	NA
chr11	100265969	-	1.38971e-08	2.13003e-05	-44.036	8	Krt42	ENSMUSG00000053654	68239
chr11	100673231	-	1.27075e-08	2.00092e-05	-32.3611	14185	Dhx58os	ENSMUSG00000085604	NA
chr11	100747589	+	0.000256411	0.0280825	26.8354	9373	Rab5c	ENSMUSG00000019173	19345
chr11	101265359	+	0.000182939	0.0224411	39.9663	50	Wnk4	ENSMUSG00000035112	69847
chr11	101466733	+	7.03403e-06	0.00258199	-23.8043	502	Vat1	ENSMUSG00000034993	26949
chr11	101667001	+	8.49745e-05	0.0137251	35.0355	1459	Arl4d	ENSMUSG00000034936	80981
chr11	101815240	-	0.000358907	0.0348096	43.5441	29868	Etv4	ENSMUSG00000017724	18612
chr11	102224736	-	2.41211e-06	0.00117012	-33.9316	5387	Hdac5	ENSMUSG00000008855	15184
chr11	102437526	-	0.000110488	0.0163352	24.2378	2109	Grn	ENSMUSG00000034708	14824
chr11	102626946	+	8.78073e-08	9.06874e-05	-29.3822	2529	2810433D01Rik	ENSMUSG00000086283	NA
chr11	102990239	+	9.84895e-06	0.00327223	21.9298	7308	Dcakd	ENSMUSG00000020935	68087
chr11	104278404	-	3.23501e-05	0.00740996	34.6654	3976	Mapt	ENSMUSG00000018411	17762
chr11	109354032	-	0.00057928	0.0472059	-30.1798	392	Gm11696	ENSMUSG00000056687	NA
chr11	115091878	-	3.09831e-06	0.00141263	-28.2947	446	Rab37	ENSMUSG00000020732	58222
chr11	115266787	-	0.000291916	0.0306433	22.8599	455	Grin2c	ENSMUSG00000020734	14813
chr11	115307190	+	1.21878e-09	2.87863e-06	-40.1615	26	Otop2	ENSMUSG00000050201	237987
chr11	115403608	+	1.49761e-07	0.000139206	-27.9495	143	Mrpl58	ENSMUSG00000018858	68572
chr11	116289153	+	6.21992e-06	0.00240897	-23.5186	1326	Exoc7	ENSMUSG00000020792	53413
chr11	116583196	+	1.7374e-07	0.000156938	21.7252	1748	Ube2o	ENSMUSG00000020802	217342
chr11	118064181	-	0.000239165	0.0268567	-28.6219	25012	Dnah17	ENSMUSG00000033987	69926
chr11	119515294	+	0.000294049	0.0308111	34.6936	13315	Endov	ENSMUSG00000039850	338371
chr11	119515312	+	1.53187e-07	0.000141932	38.4498	13333	Endov	ENSMUSG00000039850	338371
chr11	120237446	-	6.79956e-11	2.68397e-07	25.9933	746	Bahcc1	ENSMUSG00000039741	268515
chr11	120661038	-	2.69403e-06	0.00126431	43.9815	136	Notum	ENSMUSG00000042988	77583
chr11	120661228	-	8.48476e-08	8.8583e-05	41.3994	52	Notum	ENSMUSG00000042988	77583
chr12	5057856	+	5.11842e-05	0.00997883	-22.2202	9591	Gm9110	ENSMUSG00000112723	NA
chr12	5374051	-	4.62551e-06	0.00192974	31.664	1630	Klhl29	ENSMUSG00000020627	208439
chr12	6808555	+	0.000108194	0.0161033	-45.4692	108801	Gm48619	ENSMUSG00000112454	NA
chr12	8302641	+	6.08044e-10	1.58377e-06	-37.9101	686	Gdf7	ENSMUSG00000037660	238057
chr12	8948236	-	2.56052e-05	0.00639356	-22.5699	306	Matn3	ENSMUSG00000020583	17182
chr12	12723428	-	0.000171459	0.0216184	-50.9839	566	3732407C23Rik	ENSMUSG00000113009	NA
chr12	12939522	+	6.08856e-10	1.58377e-06	30.1711	1093	Mycn	ENSMUSG00000037169	18109
chr12	18183190	+	1.39241e-06	0.000774562	-23.1805	2960	Gm48355	ENSMUSG00000113360	NA
chr12	20231568	-	2.49702e-11	1.15741e-07	-22.8583	4549	Gm48668	ENSMUSG00000113443	NA
chr12	20232946	-	1.35953e-08	2.09491e-05	-61.0055	3171	Gm48668	ENSMUSG00000113443	NA
chr12	20232950	-	0.000255301	0.0280191	-55.6259	3167	Gm48668	ENSMUSG00000113443	NA
chr12	20233354	-	1.62031e-10	5.55828e-07	-26.2372	2763	Gm48668	ENSMUSG00000113443	NA
chr12	20233418	-	5.91398e-05	0.0108612	-35.7398	2699	Gm48668	ENSMUSG00000113443	NA
chr12	20233465	+	0.000458434	0.0409208	-35.8569	2652	Gm48668	ENSMUSG00000113443	NA
chr12	20233581	-	3.11417e-15	4.2731e-11	-50.6619	2536	Gm48668	ENSMUSG00000113443	NA
chr12	20233653	+	8.73446e-09	1.47184e-05	-33.4147	2464	Gm48668	ENSMUSG00000113443	NA
chr12	20233654	-	7.95646e-08	8.39803e-05	-31.3587	2463	Gm48668	ENSMUSG00000113443	NA
chr12	20233684	-	4.31574e-09	8.3462e-06	-30.1991	2433	Gm48668	ENSMUSG00000113443	NA
chr12	20233718	-	8.24199e-11	3.12492e-07	-47.6982	2399	Gm48668	ENSMUSG00000113443	NA
chr12	29547693	-	0.000455676	0.0407983	-50.0768	12470	Myt1l	ENSMUSG00000061911	17933
chr12	31266101	-	2.61431e-05	0.00646069	24.5228	803	Lamb1	ENSMUSG00000002900	16777
chr12	31970194	+	8.45872e-06	0.00294371	-44.9837	19658	Hbp1	ENSMUSG00000002996	73389
chr12	33146846	-	1.36963e-06	0.000763719	34.6601	62	F730043M19Rik	ENSMUSG00000052125	NA
chr12	44330022	-	0.000355834	0.0346281	23.0432	771	Nrcam	ENSMUSG00000020598	319504
chr12	48895383	-	8.57407e-05	0.0138256	-25.6944	10660	AC124542.1	ENSMUSG00000108639	NA
chr12	51865435	+	9.58002e-11	3.49429e-07	-59.1937	23554	Heatr5a	ENSMUSG00000035181	320487
chr12	56521409	-	0.000567123	0.0465708	31.4397	7850	Sfta3-ps	ENSMUSG00000112343	104798
chr12	56696333	+	1.78876e-06	0.000935452	-25.629	603	Pax9	ENSMUSG00000001497	18511
chr12	57534905	+	1.3032e-06	0.00074213	25.9452	9178	Gm37291	ENSMUSG00000103704	NA
chr12	62161844	+	0.000124364	0.0176183	-29.2929	112	Gm7754	ENSMUSG00000113111	NA
chr12	63628105	-	0.000147962	0.0197021	-35.5033	18236	Gm24921	ENSMUSG00000064958	115488108
chr12	70687358	-	5.71208e-05	0.0106602	-26.0504	5507	Gm32369	ENSMUSG00000112950	NA
chr12	73053983	+	0.000440988	0.0399595	-26.8413	95	Six1	ENSMUSG00000051367	NA
chr12	73184026	+	3.01869e-05	0.00708337	-46.2842	38120	Gm23910	ENSMUSG00000077785	115485867
chr12	73545566	+	0.000146432	0.019598	20.8995	825	Tmem30b	ENSMUSG00000034435	238257
chr12	76822731	+	0.000506344	0.0435014	25.9726	176	Rab15	ENSMUSG00000021062	104886
chr12	77852834	-	6.60124e-07	0.000452894	39.1999	33251	Gm8219	ENSMUSG00000112551	NA
chr12	80063718	+	7.85931e-12	5.0326e-08	-38.5621	17715	Gm36660	ENSMUSG00000111933	NA
chr12	80230660	-	1.01296e-05	0.00331689	-21.8731	21416	Gm47767	ENSMUSG00000112852	NA
chr12	83763889	+	0.000612245	0.0489373	-32.3099	226	Papln	ENSMUSG00000021223	170721
chr12	84571648	-	7.35178e-07	0.000488314	41.3512	1807	Vsx2	ENSMUSG00000021239	12677
chr12	91779080	-	0.000345098	0.0339817	21.875	56	Ston2	ENSMUSG00000020961	108800
chr12	97925553	+	0.000109658	0.0162474	20.9707	53032	Gm35326	ENSMUSG00000111885	NA
chr12	99898752	-	8.2704e-05	0.0134488	-50.1176	6175	Gm48147	ENSMUSG00000113223	NA
chr12	103327306	-	9.63218e-09	1.60435e-05	-24.9453	8277	Asb2	ENSMUSG00000021200	65256
chr12	104218230	+	1.33952e-06	0.000753115	-37.5058	3596	Serpina3f	ENSMUSG00000066363	238393
chr12	104474427	-	2.80314e-05	0.00673107	29.1733	60	Gm10000	ENSMUSG00000114826	NA
chr12	111273943	-	4.59453e-07	0.000341216	33.6611	570	Amn	ENSMUSG00000021278	93835
chr12	111274487	-	1.45871e-11	7.78386e-08	51.2425	26	Amn	ENSMUSG00000021278	93835
chr12	112334679	-	6.9661e-07	0.000470091	23.9161	15387	Gm38123	ENSMUSG00000103080	NA
chr12	117533773	+	0.000151615	0.019968	22.6407	114	Rapgef5	ENSMUSG00000041992	217944
chr12	118849053	+	6.60011e-05	0.0116677	22.2744	1466	Sp8	ENSMUSG00000048562	320145
chr13	9211413	-	6.51531e-05	0.0115674	-21.2885	12123	Gm8784	ENSMUSG00000113936	NA
chr13	10471745	-	6.23449e-05	0.0112139	-34.9936	45941	Gm47407	ENSMUSG00000113758	NA
chr13	10748600	+	3.62066e-05	0.00797131	32.2245	13678	Gm26861	ENSMUSG00000097009	NA
chr13	10748601	-	7.18053e-06	0.00261908	-34.5563	13679	Gm26861	ENSMUSG00000097009	NA
chr13	17543360	+	1.67484e-13	1.85618e-09	-32.0753	102569	Gm24873	ENSMUSG00000094665	115490510
chr13	20218274	-	0.000178057	0.0220961	-20.287	32795	Elmo1	ENSMUSG00000041112	140580
chr13	23270723	+	2.34327e-05	0.00602334	27.9942	1842	Vmn1r-ps135	ENSMUSG00000084096	NA
chr13	23395469	+	0.000233054	0.0263973	-43.9096	12963	Gm11334	ENSMUSG00000083667	NA
chr13	24521589	+	4.0414e-09	7.92199e-06	33.6508	20063	Ripor2	ENSMUSG00000036006	193385
chr13	29015774	-	2.73344e-09	5.74922e-06	49.5312	518	A330102I10Rik	ENSMUSG00000086363	NA
chr13	31619884	+	0.000445728	0.0401868	-24.7984	715	Gm11378	ENSMUSG00000087276	NA
chr13	31629682	+	0.000249755	0.0276884	29.9892	3138	Gm27516	ENSMUSG00000098266	NA
chr13	31811348	+	1.45847e-06	0.000803555	28.5758	4714	Foxc1	ENSMUSG00000050295	17300
chr13	38345219	+	1.12455e-08	1.81027e-05	25.8977	111	Bmp6	ENSMUSG00000039004	12161
chr13	40741090	+	0.00056988	0.0466719	25.8887	2713	Tfap2a	ENSMUSG00000021359	21418
chr13	44840804	-	9.40503e-05	0.014649	-38.6146	20	Jarid2	ENSMUSG00000038518	16468
chr13	47916756	-	0.000485237	0.0422388	25.7058	6320	G630093K05Rik	ENSMUSG00000114959	NA
chr13	53393949	+	0.000212358	0.024799	-41.7664	147	Gm2762	ENSMUSG00000107008	NA
chr13	54212138	+	3.52973e-12	2.46831e-08	-45.6614	1868	Hrh2	ENSMUSG00000034987	15466
chr13	55182248	+	8.17444e-05	0.0133275	-56.3417	26130	Fgfr4	ENSMUSG00000005320	14186
chr13	55182306	+	1.77495e-05	0.0049131	-21.1532	26188	Fgfr4	ENSMUSG00000005320	14186
chr13	56769960	+	2.07523e-05	0.00549872	-23.0257	16132	Gm45623	ENSMUSG00000110086	115488204
chr13	56964936	-	6.26395e-07	0.000435982	25	33987	Gm22777	ENSMUSG00000077279	115485905
chr13	58984035	-	1.11177e-08	1.79977e-05	24.0118	94260	Gm34245	ENSMUSG00000114896	NA
chr13	59682495	+	0.000415173	0.0384681	-40.5345	5875	Gm47269	ENSMUSG00000114727	NA
chr13	72361202	+	2.65198e-05	0.00650054	-31.8691	10444	Gm47836	ENSMUSG00000113172	NA
chr13	72629828	+	0.000463695	0.0412736	-25.6867	2	Irx2	ENSMUSG00000001504	16372
chr13	76597331	+	2.02118e-06	0.00102717	25.7971	7118	Gm24519	ENSMUSG00000096675	115485898
chr13	77635969	-	1.87973e-06	0.000974183	-32.5758	34505	Atp5c1-ps	ENSMUSG00000114809	NA
chr13	83725435	-	2.51444e-05	0.00632232	64.4176	2670	C130071C03Rik	ENSMUSG00000050334	NA
chr13	91461952	-	0.000426813	0.0391128	20.8006	770	Ssbp2	ENSMUSG00000003992	66970
chr13	92734092	-	0.000526095	0.0444696	27.37	14729	Gm5199	ENSMUSG00000114631	NA
chr13	94877152	+	0.000336297	0.0334294	29.9423	1549	Otp	ENSMUSG00000021685	18420
chr13	98355733	-	0.000565001	0.046482	26.8215	1490	Foxd1	ENSMUSG00000078302	15229
chr13	100551401	+	0.000170724	0.021567	24.1861	1058	Ocln	ENSMUSG00000021638	18260
chr13	100669777	+	7.63841e-05	0.0127667	21.5873	3	Ccdc125	ENSMUSG00000048924	76041
chr13	101767803	+	0.000141026	0.0191955	-23.6099	409	Pik3r1	ENSMUSG00000041417	18708
chr13	103949309	-	2.48533e-06	0.00119359	50.7302	20814	Gm47849	ENSMUSG00000114276	NA
chr13	103954739	-	1.07239e-05	0.00348377	22.7583	15384	Gm47849	ENSMUSG00000114276	NA
chr13	112212020	+	1.25482e-07	0.000121743	-26.4579	7172	Gm37427	ENSMUSG00000104438	NA
chr13	115347014	-	1.89099e-05	0.00514212	20.0885	64812	Gm47891	ENSMUSG00000114471	NA
chr13	117024479	+	2.47031e-10	7.82221e-07	-21.7695	793	Parp8	ENSMUSG00000021725	52552
chr13	119741966	+	6.50865e-06	0.00246125	29.6827	3571	Nim1k	ENSMUSG00000095930	245269
chr14	3854369	+	5.43149e-05	0.0103717	-37.6655	7341	Gm3033	ENSMUSG00000093887	NA
chr14	7818880	+	0.00033791	0.0334793	-22.7726	922	Flnb	ENSMUSG00000025278	286940
chr14	14316773	-	1.53697e-05	0.00448713	-22.022	6054	Olfr31	ENSMUSG00000072707	18330
chr14	15437877	-	0.000559902	0.0462149	40.6727	253	B230110C06Rik	ENSMUSG00000097547	NA
chr14	15511812	-	0.000275703	0.0294565	-28.2909	55480	Gm10403	ENSMUSG00000114266	NA
chr14	32381022	+	0.000103135	0.0155407	-24.5432	7368	1700024G13Rik	ENSMUSG00000072473	NA
chr14	34035778	-	1.47605e-05	0.00437578	-43.2096	5259	Gm5460	ENSMUSG00000072624	432838
chr14	34819037	+	0.000222441	0.0256224	24.359	1070	Grid1	ENSMUSG00000041078	14803
chr14	34953978	-	2.41115e-06	0.00117012	33.3353	59368	Mir346	ENSMUSG00000065481	NA
chr14	39878267	-	1.13636e-06	0.000673754	-37.2517	38257	Gm35389	ENSMUSG00000114848	NA
chr14	41494564	+	3.27006e-08	4.15126e-05	-34.897	5078	Gm3486	ENSMUSG00000090505	NA
chr14	44540555	+	0.000175535	0.0219248	-29.5139	5195	Gm17184	ENSMUSG00000072574	NA
chr14	44840235	+	2.47797e-05	0.00624699	49.6423	5814	Gm34198	ENSMUSG00000115521	NA
chr14	47756692	-	0.000213775	0.0248786	26.4327	793	4930538L07Rik	ENSMUSG00000115719	78029
chr14	48654738	+	2.61039e-06	0.00123107	-41.8467	2238	Gm23469	ENSMUSG00000087756	NA
chr14	48655772	-	0.000315003	0.0321191	31.4309	3272	Gm23469	ENSMUSG00000087756	NA
chr14	48701399	+	0.00051378	0.0438786	-45.0243	2784	Gm49153	ENSMUSG00000115429	NA
chr14	50658860	+	2.48488e-05	0.00625891	-29.5358	5620	Olfr746	ENSMUSG00000058188	NA
chr14	54781153	+	3.23117e-07	0.000253696	29.9655	776	Slc7a8	ENSMUSG00000022180	50934
chr14	55762328	-	0.000164608	0.0210911	-20.3569	891	Ltb4r2	ENSMUSG00000040432	57260
chr14	55983318	+	6.6069e-10	1.66999e-06	-63.4605	5744	Gm48934	ENSMUSG00000115757	NA
chr14	56116158	+	0.000179402	0.022188	27.6283	4466	Gzme	ENSMUSG00000022156	14942
chr14	56634233	+	9.01997e-14	1.03965e-09	-46.0099	13719	Gm16573	ENSMUSG00000090038	NA
chr14	57999557	-	0.000451341	0.0405659	-68.1556	172	3110083C13Rik	ENSMUSG00000097303	NA
chr14	62332288	+	0.000546445	0.0455215	-21.4649	162	Rnaseh2b	ENSMUSG00000021932	67153
chr14	63241619	+	5.07208e-05	0.00992953	-28.0354	3628	Gata4	ENSMUSG00000021944	14463
chr14	63508671	+	0.000508051	0.04357	21.0823	84	Tdh	ENSMUSG00000021953	58865
chr14	65593604	-	8.21937e-22	5.92105e-17	-49.9145	528	Elp3	ENSMUSG00000022031	74195
chr14	65593618	-	1.89553e-11	9.75354e-08	-43.7947	542	Elp3	ENSMUSG00000022031	74195
chr14	65953538	-	0.000141182	0.0192076	40.9091	396	Scara3	ENSMUSG00000034463	219151
chr14	67012678	-	5.84025e-07	0.000414501	32.598	3800	Bnip3l	ENSMUSG00000022051	12177
chr14	68040779	+	3.64717e-05	0.00800408	-37.9145	10550	Gm31107	ENSMUSG00000114621	NA
chr14	68120715	-	6.88238e-05	0.0120046	-31.9022	4130	Nefm	ENSMUSG00000022054	18040
chr14	69816384	-	2.72586e-18	1.3091e-13	-60.6744	10747	Rhobtb2	ENSMUSG00000022075	246710
chr14	70001679	+	0.000329042	0.0329557	-29.9858	55687	Gm33524	ENSMUSG00000114446	NA
chr14	70440056	-	0.000184953	0.0226009	-25.3725	130	Polr3d	ENSMUSG00000000776	67065
chr14	70531021	+	8.85866e-06	0.00302803	30.7168	150	Lgi3	ENSMUSG00000033595	213469
chr14	70642150	-	8.92601e-05	0.0141788	-32.6363	103	Fgf17	ENSMUSG00000022101	14171
chr14	74706519	-	2.63996e-05	0.00649068	-57.7522	11192	Gm9212	ENSMUSG00000115288	NA
chr14	75835665	-	0.000103879	0.0156226	32.6645	5820	Gm48931	ENSMUSG00000115458	NA
chr14	76109893	+	8.59348e-16	1.54764e-11	-33.041	866	Gpalpp1	ENSMUSG00000022008	67467
chr14	78988199	-	0.000224509	0.0257227	34.2982	21630	Gm6997	ENSMUSG00000115539	NA
chr14	79770229	+	1.70757e-05	0.00479568	-24.2639	246	Gm9748	ENSMUSG00000102774	NA
chr14	82735250	+	3.4978e-11	1.52711e-07	-58.0748	35140	Gm49049	ENSMUSG00000115051	NA
chr14	88169695	-	0.000321861	0.0325234	-34.7299	42696	Gm26405	ENSMUSG00000089120	NA
chr14	90142911	-	0.000208786	0.0245459	-34.6289	16019	4930474H20Rik	ENSMUSG00000115001	74967
chr14	91203247	+	3.97464e-08	4.85295e-05	-23.9827	3368	Gm7272	ENSMUSG00000115225	NA
chr14	96518329	+	6.64624e-06	0.00248717	-26.3889	772	Klhl1	ENSMUSG00000022076	NA
chr14	99551983	-	7.30888e-05	0.0123939	-42.7855	29437	Gm41230	ENSMUSG00000115580	NA
chr14	102981474	+	0.000316311	0.0322069	-22.6521	76	Kctd12	ENSMUSG00000098557	239217
chr14	119310381	+	1.09263e-05	0.00352669	26.8182	31956	Gm6087	ENSMUSG00000115684	NA
chr15	5243020	-	4.51946e-05	0.00921647	29.1828	309	Ptger4	ENSMUSG00000039942	19219
chr15	5244316	-	2.5756e-05	0.00641442	-24.8156	128	Ptger4	ENSMUSG00000039942	19219
chr15	10981783	+	0.000105907	0.0158449	23.6652	26	Amacr	ENSMUSG00000022244	17117
chr15	11904009	+	2.45585e-05	0.0062034	21.2466	1629	Npr3	ENSMUSG00000022206	18162
chr15	25418027	-	2.19609e-08	3.07187e-05	-28.9004	2963	Gm48957	ENSMUSG00000115729	NA
chr15	31821872	-	7.95879e-05	0.0130898	-28.3959	88233	Gm18003	ENSMUSG00000115589	NA
chr15	33687406	+	2.20561e-06	0.00109767	37.0269	477	Tspyl5	ENSMUSG00000038984	239364
chr15	50870004	+	0.00029132	0.0306101	-30.3154	12801	Trps1	ENSMUSG00000038679	83925
chr15	54252999	-	4.50694e-15	5.90309e-11	44.0513	25484	Tnfrsf11b	ENSMUSG00000063727	18383
chr15	58993710	-	3.00622e-07	0.000239957	-39.3833	9573	4930544F09Rik	ENSMUSG00000115062	NA
chr15	60822471	-	0.000196475	0.023498	20.6742	199	9930014A18Rik	ENSMUSG00000097493	NA
chr15	64043340	+	0.000122125	0.0174038	20.0801	16989	Fam49b	ENSMUSG00000022378	223601
chr15	65977078	+	2.45089e-08	3.33416e-05	-25.4377	273	Hhla1	ENSMUSG00000072511	654498
chr15	72258763	+	2.13935e-08	3.0071e-05	-35.5	3306	Gm23217	ENSMUSG00000095129	115490510
chr15	72520517	-	0.000320573	0.0324776	-24.1342	25822	Kcnk9	ENSMUSG00000036760	223604
chr15	72809707	-	7.38364e-07	0.000489104	-37.131	616	Peg13	ENSMUSG00000106847	353342
chr15	72809709	-	3.71478e-06	0.00163173	-35.174	614	Peg13	ENSMUSG00000106847	353342
chr15	72809718	-	1.30865e-06	0.0007423	-36.3339	605	Peg13	ENSMUSG00000106847	353342
chr15	72809755	-	3.45146e-05	0.00772759	-32.7452	568	Peg13	ENSMUSG00000106847	353342
chr15	72809757	-	3.44432e-06	0.00153877	-34.842	566	Peg13	ENSMUSG00000106847	353342
chr15	72809767	-	0.000105705	0.015835	-43.4554	556	Peg13	ENSMUSG00000106847	353342
chr15	73725078	+	0.000309223	0.0318111	22.9876	147	Ptp4a3	ENSMUSG00000059895	19245
chr15	73839743	+	0.000598402	0.0482187	27.7706	43	Mroh5	ENSMUSG00000072487	268816
chr15	75309512	-	8.52787e-11	3.19132e-07	-49.8102	5451	Gm3454	ENSMUSG00000101289	NA
chr15	75598495	-	5.97112e-05	0.0109219	30.8552	1826	Gpihbp1	ENSMUSG00000022579	68453
chr15	75598519	-	4.39161e-06	0.00184737	-37.8517	1850	Gpihbp1	ENSMUSG00000022579	68453
chr15	75981665	-	0.000174389	0.0218574	-21.5278	776	Ccdc166	ENSMUSG00000098176	NA
chr15	76090181	-	9.99955e-06	0.00330055	55.7678	167	Nrbp2	ENSMUSG00000075590	223649
chr15	76197785	+	0.000150083	0.0198743	-50.1484	423	Plec	ENSMUSG00000022565	18810
chr15	79025791	+	3.07326e-05	0.00715689	57.0409	8	Gm17753	ENSMUSG00000115867	NA
chr15	79774228	+	3.31717e-07	0.000259132	30.6133	154	Dnal4	ENSMUSG00000022420	54152
chr15	79805097	-	5.92639e-05	0.0108701	-24.0438	330	Nptxr	ENSMUSG00000022421	73340
chr15	83381974	+	7.13145e-07	0.000476783	-24.3003	3116	Pacsin2	ENSMUSG00000016664	23970
chr15	83530382	+	8.75341e-10	2.13755e-06	-45.2363	3161	Bik	ENSMUSG00000016758	12124
chr15	83710148	+	2.33584e-05	0.00602036	43.1578	14777	Scube1	ENSMUSG00000016763	64706
chr15	84070328	+	0.00026482	0.0287542	-21.8374	4948	Efcab6	ENSMUSG00000022441	77627
chr15	85132232	-	0.000146199	0.019598	-37.0051	128	Ribc2	ENSMUSG00000022431	67747
chr15	85582746	+	5.63815e-05	0.010584	-44.2732	272	Wnt7b	ENSMUSG00000022382	22422
chr15	85654794	+	1.11434e-06	0.000667196	22.4944	1177	Lncppara	ENSMUSG00000116305	NA
chr15	88613502	-	5.31964e-06	0.00214185	39.2613	13199	Zdhhc25	ENSMUSG00000054117	70073
chr15	92397375	+	0.000472902	0.0416489	24.1013	493	Pdzrn4	ENSMUSG00000036218	239618
chr15	94655989	+	8.68775e-05	0.0139516	20.7164	25396	Gm25546	ENSMUSG00000095169	115485976
chr15	97055225	+	5.23328e-06	0.00211794	-21.1111	730	Slc38a4	ENSMUSG00000022464	69354
chr15	97830523	+	2.44682e-05	0.00619554	45.0469	945	Hdac7	ENSMUSG00000022475	56233
chr15	98004889	-	2.94996e-05	0.00699041	-35.1026	193	Col2a1	ENSMUSG00000022483	12824
chr15	98777964	-	3.6267e-05	0.00797131	30.2448	161	Wnt10b	ENSMUSG00000022996	22410
chr15	98867506	+	4.01745e-07	0.000305444	-35.9017	3676	Kmt2d	ENSMUSG00000048154	381022
chr15	99127659	+	4.72062e-05	0.00947249	-39.8649	836	Spats2	ENSMUSG00000051934	72572
chr15	100462241	-	0.000138731	0.0190088	-25.0025	6449	5330439K02Rik	ENSMUSG00000097827	NA
chr15	101067271	+	2.03559e-09	4.44361e-06	-29.0304	11295	Fignl2	ENSMUSG00000095440	668225
chr15	102399468	-	0.00021865	0.0252981	24.2467	6674	Sp1	ENSMUSG00000001280	20683
chr15	102962612	+	9.01991e-12	5.64215e-08	-39.3161	4183	Hoxc10	ENSMUSG00000022484	209448
chr15	102962669	+	0.000489691	0.0425399	22.9478	4126	Hoxc10	ENSMUSG00000022484	209448
chr15	102996726	+	6.04781e-09	1.15409e-05	21.6717	1530	Hoxc6	ENSMUSG00000001661	15425
chr16	4474873	+	4.8612e-07	0.000358251	-38.6667	48189	Srl	ENSMUSG00000022519	106393
chr16	13233056	+	3.00512e-05	0.00706893	-61.2668	23424	Mrtfb	ENSMUSG00000009569	239719
chr16	13780594	+	2.03229e-06	0.001031	21.6081	113	Rrn3	ENSMUSG00000022682	106298
chr16	17928397	+	0.000311772	0.0319505	-37.6335	177	Slc25a1	ENSMUSG00000003528	13358
chr16	17928581	-	0.000313614	0.0320568	29.1029	361	Slc25a1	ENSMUSG00000003528	13358
chr16	17928593	-	3.56418e-05	0.00787952	49.7199	373	Slc25a1	ENSMUSG00000003528	13358
chr16	18058433	-	1.9163e-06	0.000988381	-29.2157	5540	Dgcr6	ENSMUSG00000003531	13353
chr16	18348781	+	2.23699e-07	0.000189585	46.4919	506	Arvcf	ENSMUSG00000000325	11877
chr16	18533257	+	1.56236e-05	0.00453025	-42.5266	15485	Gnb1l	ENSMUSG00000000884	13972
chr16	29388098	+	3.66504e-07	0.000282376	32.6538	9365	Atp13a5	ENSMUSG00000048939	268878
chr16	30171841	-	5.17029e-06	0.00210376	-31.9444	23229	1700025H01Rik	ENSMUSG00000101888	NA
chr16	30873506	+	0.000485345	0.0422388	22.807	2781	Gm49756	ENSMUSG00000116951	NA
chr16	31080783	+	1.01641e-07	0.000101694	22.8462	648	Xxylt1	ENSMUSG00000047434	268880
chr16	32200941	-	3.13477e-07	0.000247476	21.7196	14754	Bex6	ENSMUSG00000075269	328660
chr16	33250475	+	0.000206247	0.0243567	-41.0872	966	Snx4	ENSMUSG00000022808	NA
chr16	37298520	+	6.54931e-05	0.0116127	-21.9048	54231	Gm49567	ENSMUSG00000116854	NA
chr16	39120990	-	7.3044e-05	0.0123939	27.7315	67915	Gm36742	ENSMUSG00000116965	NA
chr16	44565772	+	3.42253e-08	4.3212e-05	28.329	6874	Boc	ENSMUSG00000022687	117606
chr16	45724438	+	1.3717e-05	0.00413883	-44.2749	169	Tagln3	ENSMUSG00000022658	56370
chr16	59079813	+	1.35503e-11	7.65593e-08	-32.3684	1807	Olfr190	ENSMUSG00000064006	NA
chr16	61325799	-	1.25788e-12	1.00683e-08	-55.9389	33037	Gm49610	ENSMUSG00000116956	NA
chr16	62616406	+	5.85633e-05	0.0108215	-20.8174	15022	Gm19000	ENSMUSG00000116962	NA
chr16	80701987	-	1.30148e-05	0.00399075	-24.8499	8956	Gm49578	ENSMUSG00000116918	NA
chr16	85749726	-	0.00051628	0.0439414	-25.2943	49911	Adamts1	ENSMUSG00000022893	11504
chr16	91499871	+	9.79218e-05	0.0150246	41.4829	5432	Ifnar1	ENSMUSG00000022967	NA
chr16	92809426	+	0.00030076	0.0312358	-22.7221	16351	Runx1	ENSMUSG00000022952	12394
chr16	94092470	+	2.26351e-05	0.00586006	20.464	7538	Sim2	ENSMUSG00000062713	20465
chr16	95917257	+	2.1424e-05	0.00561725	-37.6426	499	1600002D24Rik	ENSMUSG00000117232	69776
chr16	97611760	+	9.18113e-05	0.0144408	-42.7341	564	Tmprss2	ENSMUSG00000000385	50528
chr17	5101299	+	4.35171e-06	0.00183654	-23.2598	10810	Gm15599	ENSMUSG00000081783	NA
chr17	10395050	+	3.57097e-08	4.45445e-05	-38.4127	61165	A230009B12Rik	ENSMUSG00000089633	NA
chr17	12293782	-	0.000156398	0.0204104	27.6668	7253	Gm24794	ENSMUSG00000077476	NA
chr17	12769722	+	0.000162778	0.0209457	-25.8985	57	Igf2r	ENSMUSG00000023830	16004
chr17	13434434	-	1.26483e-06	0.000728925	-20.7139	2294	Rnu6	ENSMUSG00000095132	19862
chr17	13657363	-	1.98128e-05	0.00531571	-24.294	11527	2700054A10Rik	ENSMUSG00000117042	72578
chr17	15381865	-	1.2984e-06	0.00074086	23.1185	4992	Dll1	ENSMUSG00000014773	13388
chr17	15829682	-	5.00708e-05	0.00984171	-33.4967	968	Rgmb	ENSMUSG00000048027	68799
chr17	18591338	+	3.22092e-05	0.0073848	-34.2126	9610	Vmn2r96	ENSMUSG00000091679	433070
chr17	19789098	+	2.3041e-08	3.16157e-05	-44.4132	15734	Vmn2r103	ENSMUSG00000091771	NA
chr17	24658072	+	2.6544e-05	0.00650054	36.4232	352	Npw	ENSMUSG00000071230	381073
chr17	24658577	+	0.000236634	0.0266874	-31.9149	119	Npw	ENSMUSG00000071230	381073
chr17	25800871	+	2.50651e-06	0.00119777	-29.8434	3734	Metrn	ENSMUSG00000002274	NA
chr17	27040385	+	0.000411176	0.0382073	38.1896	7525	Ggnbp1	ENSMUSG00000048731	70772
chr17	27435983	+	2.18726e-05	0.00571406	22.2768	1545	Gm49789	ENSMUSG00000116682	NA
chr17	28141512	+	0.000567481	0.046587	-46.8603	628	Scube3	ENSMUSG00000038677	268935
chr17	28350005	+	1.30185e-05	0.00399075	21.2106	340	Tead3	ENSMUSG00000002249	21678
chr17	28379516	+	0.000206636	0.0243926	-26.4683	14293	Tulp1	ENSMUSG00000037446	22157
chr17	28770141	-	3.06929e-07	0.000242972	48.3109	721	Mapk13	ENSMUSG00000004864	26415
chr17	29267916	-	3.0355e-06	0.00139059	-38.7084	871	BC004004	ENSMUSG00000052712	80748
chr17	32113551	+	0.000199424	0.0237155	-38.6182	121	Gm17276	ENSMUSG00000097305	NA
chr17	33817901	+	5.39733e-05	0.0103325	-21.8056	5	Kank3	ENSMUSG00000042099	80880
chr17	33951318	+	0.000188232	0.0228434	21.4607	169	B3galt4	ENSMUSG00000067370	54218
chr17	33978406	-	6.90378e-05	0.0120201	27.7829	383	H2-K2	ENSMUSG00000067203	NA
chr17	34590279	-	0.000248543	0.0275772	20.1344	47	Gpsm3	ENSMUSG00000034786	106512
chr17	34646102	-	0.000273705	0.0293409	-29.6739	1043	Atf6b	ENSMUSG00000015461	12915
chr17	34837792	+	0.000283374	0.0300267	-25.0613	134	Dxo	ENSMUSG00000040482	112403
chr17	35470478	-	4.12617e-05	0.00862173	-20.7185	380	H2-Q10	ENSMUSG00000067235	15007
chr17	38314610	+	0.000168761	0.0214223	59.134	400	Olfr762-ps1	ENSMUSG00000092615	NA
chr17	39847336	+	0.000605257	0.0485809	-35.3365	377	Gm42418	ENSMUSG00000098178	NA
chr17	43077234	-	0.000551757	0.0458183	-26.596	60665	Tnfrsf21	ENSMUSG00000023915	94185
chr17	44734695	-	1.00914e-05	0.00331478	21.2253	1	Runx2	ENSMUSG00000039153	12393
chr17	45685093	+	9.81127e-05	0.0150453	-29.2281	879	Tmem63b	ENSMUSG00000036026	224807
chr17	45973235	+	0.000591158	0.0479073	-25.9412	11375	Gm49805	ENSMUSG00000117040	NA
chr17	47877448	+	1.65022e-05	0.00469689	-21.6145	1504	Foxp4	ENSMUSG00000023991	74123
chr17	47951508	-	3.00786e-05	0.00706947	-35.7685	15417	Gm5228	ENSMUSG00000084288	NA
chr17	49032178	+	0.000303921	0.0314407	-30.2894	64254	Gm44304	ENSMUSG00000105424	NA
chr17	50252890	-	0.000108595	0.0161451	36.9797	13485	AY702103	ENSMUSG00000067103	NA
chr17	54298724	+	1.89664e-06	0.000981182	20.3704	267	Slc5a7	ENSMUSG00000023945	63993
chr17	56290515	-	3.53082e-05	0.00783224	-33.3956	3	Plin3	ENSMUSG00000024197	66905
chr17	56407552	+	1.57438e-07	0.000144939	-24.3358	6877	Ptprs	ENSMUSG00000013236	19280
chr17	56474519	-	1.81083e-06	0.000945276	-22.6623	107	Ptprs	ENSMUSG00000013236	19280
chr17	56830112	-	1.8785e-05	0.00512101	-29.7503	826	Rfx2	ENSMUSG00000024206	19725
chr17	57087618	+	3.98756e-05	0.00846111	21.164	163	Tubb4a	ENSMUSG00000062591	22153
chr17	57250811	-	0.000293912	0.0308079	57.9823	1262	Trip10	ENSMUSG00000019487	106628
chr17	66381695	-	3.52099e-05	0.00782249	-20.8554	2763	Mtcl1	ENSMUSG00000052105	68617
chr17	66762043	-	3.6834e-12	2.46831e-08	-55.5556	16837	Gm49939	ENSMUSG00000117174	NA
chr17	68158272	-	5.70492e-06	0.00225498	35.4191	15283	Gm49944	ENSMUSG00000117243	NA
chr17	68466326	+	8.0404e-11	3.08913e-07	-27.1677	94515	Gm15974	ENSMUSG00000090224	NA
chr17	68916044	-	5.41977e-18	2.23102e-13	-62.0609	72018	Gm49949	ENSMUSG00000117093	NA
chr17	71311183	+	1.19536e-08	1.89255e-05	46.2489	192	Emilin2	ENSMUSG00000024053	246707
chr17	76588604	+	1.0192e-06	0.000619583	-41.2007	232885	Gm18366	ENSMUSG00000117498	NA
chr17	77386883	+	8.13765e-08	8.55793e-05	-48.647	23672	Rpsa-ps8	ENSMUSG00000117578	NA
chr17	78322777	+	0.000120443	0.0172564	-33.838	20115	Gm25069	ENSMUSG00000092979	NA
chr17	79713456	+	2.77826e-05	0.00669924	-35.8659	198	Cyp1b1	ENSMUSG00000024087	13078
chr17	83924602	-	3.51834e-06	0.00156694	-69.6564	6664	1810073O08Rik	ENSMUSG00000117442	NA
chr17	85227930	+	3.15552e-06	0.00143192	-22.3621	135846	Camkmt	ENSMUSG00000071037	73582
chr17	85440797	-	0.000237407	0.0267536	-35.9924	57835	Rpl31-ps16	ENSMUSG00000097803	NA
chr17	85622087	+	5.42395e-06	0.00217072	-34.9903	1055	Six3	ENSMUSG00000038805	20473
chr17	85680381	-	0.0001849	0.0226009	40.6615	7872	Six2	ENSMUSG00000024134	20472
chr17	85681001	-	2.22445e-05	0.00579023	-33.9278	7252	Six2	ENSMUSG00000024134	20472
chr17	85689291	+	6.47496e-05	0.01151	38.0916	1016	Six2	ENSMUSG00000024134	20472
chr17	85692374	+	0.000137113	0.0188408	37.2728	1254	CJ186046Rik	ENSMUSG00000117422	NA
chr17	85800428	+	9.346e-07	0.000572991	45.7349	23615	Gm29418	ENSMUSG00000100345	NA
chr17	86040219	+	0.000237896	0.0267773	-40.0744	144	Srbd1	ENSMUSG00000024135	78586
chr17	86961664	-	0.000136997	0.0188408	-36.8863	1417	Rhoq	ENSMUSG00000024143	104215
chr17	93029065	-	1.32916e-11	7.65593e-08	-35.7971	52543	Gm49996	ENSMUSG00000117409	NA
chr17	93097504	-	0.000467164	0.0414208	-41.7464	71007	Gm49997	ENSMUSG00000117591	NA
chr18	3507240	-	0.00010272	0.0155211	32.5676	682	Bambi	ENSMUSG00000024232	68010
chr18	3507334	+	4.05183e-07	0.000307247	25.1792	588	Bambi	ENSMUSG00000024232	68010
chr18	9659292	-	9.57858e-06	0.00322439	-48.1035	30429	Gm4834	ENSMUSG00000117402	NA
chr18	9695393	+	0.00022282	0.0256224	-37.8298	12201	Colec12	ENSMUSG00000036103	140792
chr18	9740250	+	0.000334131	0.0332919	-31.746	8481	Gm7497	ENSMUSG00000098235	NA
chr18	11054087	+	0.000308861	0.0317852	24.3913	950	Gata6	ENSMUSG00000005836	14465
chr18	18917688	+	0.000109669	0.0162474	21.8382	215528	Gm31086	ENSMUSG00000117378	NA
chr18	19456636	+	3.56367e-08	4.45445e-05	-47.3244	84837	Gm38432	ENSMUSG00000117636	NA
chr18	24470860	+	0.000178616	0.0221434	21.5352	5	2700062C07Rik	ENSMUSG00000024273	68046
chr18	25516661	+	2.86992e-05	0.00684579	-29.6629	15421	Celf4	ENSMUSG00000024268	108013
chr18	25715328	+	7.15076e-05	0.0122576	-49.2183	1557	0710001A04Rik	ENSMUSG00000114511	NA
chr18	35652701	+	0.000128196	0.0179319	-27.1479	694	Prob1	ENSMUSG00000073600	381148
chr18	35741193	+	0.000209792	0.0246052	26.7895	638	Tmem173	ENSMUSG00000024349	72512
chr18	35845617	-	5.55524e-07	0.000398196	-57.1424	9069	Cxxc5	ENSMUSG00000046668	67393
chr18	36838068	-	0.000450493	0.0405331	24.9524	27176	Gm23424	ENSMUSG00000095604	NA
chr18	38841380	-	0.000216456	0.0251095	-27.7353	17367	Fgf1	ENSMUSG00000036585	14164
chr18	41048729	-	1.50928e-06	0.000822134	-40.1631	85449	Gm22483	ENSMUSG00000088611	NA
chr18	42262487	-	1.26754e-09	2.95304e-06	-28.5275	292	Lars	ENSMUSG00000024493	107045
chr18	45016430	+	2.69424e-08	3.57764e-05	-52.093	28431	Gm31706	ENSMUSG00000118013	NA
chr18	45947264	-	0.000391989	0.036985	-38.5395	6256	Gm26262	ENSMUSG00000088649	115486061
chr18	46312000	+	4.93186e-05	0.00977755	-21.2408	71	Ccdc112	ENSMUSG00000071855	240261
chr18	46598549	+	0.000125902	0.0177837	22.9693	534	Eif1a	ENSMUSG00000057561	13664
chr18	46742565	-	0.000139055	0.0190253	-20.5882	622	Ap3s1	ENSMUSG00000024480	11777
chr18	49831732	-	0.000313728	0.0320571	-36.2286	937	Dmxl1	ENSMUSG00000037416	240283
chr18	54758504	-	0.000472082	0.0416244	23.1806	7627	Gm5821	ENSMUSG00000118307	NA
chr18	58140577	+	4.70066e-06	0.00195454	37.5456	49599	Fbn2	ENSMUSG00000024598	14119
chr18	62427352	+	2.28288e-08	3.16124e-05	41.9153	86301	Htr4	ENSMUSG00000026322	15562
chr18	64345805	+	0.000272178	0.0292316	-28.5999	5784	Onecut2	ENSMUSG00000045991	NA
chr18	65224174	-	0.00018828	0.0228434	-37.7768	16289	Nedd4l	ENSMUSG00000024589	83814
chr18	65938971	-	4.12235e-05	0.00862142	30.3236	97	Rax	ENSMUSG00000024518	19434
chr18	69520207	+	0.000304216	0.0314419	36.7698	385	Tcf4	ENSMUSG00000053477	21413
chr18	74579823	+	1.55215e-05	0.00451771	25.2676	48698	1700120E14Rik	ENSMUSG00000086333	NA
chr18	75307638	+	2.39556e-06	0.00116756	-47.7256	10308	2010010A06Rik	ENSMUSG00000102047	NA
chr18	75584532	+	5.87508e-05	0.0108251	40.0984	52740	Ctif	ENSMUSG00000052928	269037
chr18	75857427	+	8.99901e-05	0.0142278	22.029	37211	Zbtb7c	ENSMUSG00000044646	207259
chr18	75925142	+	0.000114925	0.0167521	39.4783	90534	1700003O11Rik	ENSMUSG00000118311	NA
chr18	76733054	+	0.000225293	0.0257612	-20.5945	100183	Gm31933	ENSMUSG00000117960	102634325
chr18	76860456	-	8.28959e-09	1.45428e-05	-53.2851	4050	Skor2	ENSMUSG00000091519	664805
chr18	78378614	+	7.58975e-05	0.0127447	28.2877	28859	Gm6133	ENSMUSG00000090451	NA
chr18	78857240	+	1.29334e-07	0.000124226	23.5454	209111	Gm23895	ENSMUSG00000088733	NA
chr18	80680502	+	7.69298e-06	0.0027503	-41.531	24687	Gm50211	ENSMUSG00000118265	NA
chr18	81522823	+	1.99905e-07	0.000173503	-26.9251	42465	Gm50412	ENSMUSG00000118300	NA
chr19	4268737	-	1.66384e-06	0.000891148	-52.9502	342	Ssh3	ENSMUSG00000034616	245857
chr19	4398378	-	0.000443574	0.0400552	28.8267	92	Kdm2a	ENSMUSG00000054611	225876
chr19	5298331	+	0.000235922	0.0266384	21.5069	0	Gal3st3	ENSMUSG00000047658	545276
chr19	5366661	-	0.000113307	0.0166076	23.0342	54	Banf1	ENSMUSG00000024844	23825
chr19	5560956	+	6.31199e-05	0.0113321	33.0609	309	Ovol1	ENSMUSG00000024922	18426
chr19	5894534	-	0.000575441	0.0469994	-22.9789	384	Tigd3	ENSMUSG00000044390	332359
chr19	6968693	+	0.000194434	0.0233346	38.0206	1014	Plcb3	ENSMUSG00000024960	18797
chr19	8831280	-	5.14235e-05	0.0100052	53.4214	1506	Gm50139	ENSMUSG00000118124	NA
chr19	8838175	-	4.29364e-05	0.00885624	-38.803	445	Bscl2	ENSMUSG00000071657	14705
chr19	10577870	+	4.21881e-10	1.21565e-06	-53.6905	141	Cyb561a3	ENSMUSG00000034445	225912
chr19	10664631	+	0.000164688	0.0210911	-52.5094	6341	Pga5	ENSMUSG00000024738	58803
chr19	16876516	-	0.000185032	0.0226009	-42.1747	2710	Foxb2	ENSMUSG00000056829	14240
chr19	17856905	+	0.000121494	0.0173464	-55.6392	8513	Gm22880	ENSMUSG00000088370	115489077
chr19	19218733	-	3.04248e-06	0.00139077	59.3827	57165	Gm25437	ENSMUSG00000088907	115486075
chr19	23159810	-	1.31091e-08	2.05294e-05	-28.697	10378	Mir1192	ENSMUSG00000080626	100316672
chr19	23401756	+	2.44652e-06	0.00118085	-38.9697	16586	Gm50445	ENSMUSG00000118092	NA
chr19	25208140	-	4.39483e-05	0.00902619	28.2287	28834	Kank1	ENSMUSG00000032702	107351
chr19	25673985	+	1.34901e-06	0.000754791	27.6486	1573	Dmrt2	ENSMUSG00000048138	226049
chr19	32168728	+	0.000596501	0.0481197	-26.0504	8504	Sgms1	ENSMUSG00000040451	208449
chr19	37018599	-	1.89814e-05	0.00515314	28.1147	57283	Btaf1	ENSMUSG00000040565	107182
chr19	37435356	+	0.000236543	0.0266874	-28.4823	545	Hhex	ENSMUSG00000024986	15242
chr19	37693333	-	2.5221e-05	0.00633605	22.5018	4464	Cyp26a1	ENSMUSG00000024987	13082
chr19	37699069	+	0.00027393	0.0293432	-23.6869	983	Cyp26a1	ENSMUSG00000024987	13082
chr19	38124809	-	0.000629146	0.049762	21.825	18	Rbp4	ENSMUSG00000024990	19662
chr19	40128623	-	4.67467e-05	0.00943285	-53.4074	38887	Cyp2c50	ENSMUSG00000054827	107141
chr19	40478638	-	1.22625e-05	0.00381931	-36.39	8916	Sorbs1	ENSMUSG00000025006	20411
chr19	40873404	-	3.37803e-05	0.00763438	22.6432	5017	E030044B06Rik	ENSMUSG00000097740	NA
chr19	41109314	-	0.000246437	0.0274174	-39.9708	32200	Opalin	ENSMUSG00000050121	NA
chr19	42592068	-	0.000143861	0.019389	-45.0577	10906	R3hcc1l	ENSMUSG00000025184	52013
chr19	42662661	-	1.49154e-10	5.17818e-07	-31.3055	37240	Gm25216	ENSMUSG00000077768	115486074
chr19	44512005	+	5.54988e-06	0.00220885	29.4444	1683	Wnt8b	ENSMUSG00000036961	22423
chr19	44741553	-	0.000314478	0.0320882	30.7439	199	Gm35610	ENSMUSG00000117823	NA
chr19	45998182	-	5.92073e-05	0.0108667	-23.9316	22	4930505N22Rik	ENSMUSG00000097690	NA
chr19	46327270	-	1.47633e-08	2.20785e-05	-26.9307	113	Psd	ENSMUSG00000037126	73728
chr19	48028098	-	5.3384e-05	0.0102682	-43.5951	89249	Gm50430	ENSMUSG00000117690	NA
chr19	48475905	+	8.80691e-05	0.0140672	23.3333	45944	Sorcs3	ENSMUSG00000063434	66673
chr19	49472776	+	5.26653e-07	0.000382214	-43.5187	81241	Gm50444	ENSMUSG00000117931	NA
chr19	53087295	+	3.62646e-05	0.00797131	-30.5735	6517	1700054A03Rik	ENSMUSG00000099988	NA
chr19	53423541	+	9.11283e-06	0.00309359	-64.7047	27949	Mirt1	ENSMUSG00000097636	NA
chr19	56547952	+	0.000189908	0.0229364	-21.95	73	Dclre1a	ENSMUSG00000025077	55947
chr19	61176138	-	1.08469e-08	1.76584e-05	-35.6227	170	Gm7102	ENSMUSG00000094649	NA
chr2	6969422	+	0.000240676	0.0269744	-22.3082	17741	Gm10115	ENSMUSG00000062319	NA
chr2	9883516	-	0.000498315	0.0430555	-22.2125	476	9230102O04Rik	ENSMUSG00000079602	77682
chr2	11502947	+	4.25657e-06	0.00180373	23.3518	845	Pfkfb3	ENSMUSG00000026773	170768
chr2	13793111	+	0.000214776	0.0249548	-30.383	181	St8sia6	ENSMUSG00000003418	241230
chr2	21368624	+	3.12953e-06	0.00142236	21.1228	486	Gm13327	ENSMUSG00000085680	NA
chr2	25396380	-	0.000126937	0.0178251	-21.5415	463	Entpd2	ENSMUSG00000015085	12496
chr2	26605423	-	3.99302e-05	0.00846415	25.7864	1005	Agpat2	ENSMUSG00000026922	67512
chr2	27394819	-	2.34721e-10	7.51502e-07	-48.7315	7032	Gm24049	ENSMUSG00000076364	NA
chr2	28447467	-	5.97738e-05	0.0109219	-39.3651	473	Ppp1r26	ENSMUSG00000035829	241289
chr2	28756129	+	1.2693e-05	0.00392015	-31.8239	13878	Ak8	ENSMUSG00000026807	68870
chr2	28867603	-	0.000499312	0.0431157	-32.9069	10461	Ddx31	ENSMUSG00000026806	227674
chr2	28961257	+	0.000436124	0.0396852	-56.6292	26647	Gm13394	ENSMUSG00000083773	NA
chr2	30093118	+	1.83379e-05	0.00503006	-66.806	98	Zdhhc12	ENSMUSG00000015335	66220
chr2	30100458	-	1.69996e-08	2.48652e-05	-37.2126	1313	Zer1	ENSMUSG00000039686	227693
chr2	30845632	-	4.06856e-05	0.00853867	20.6848	187	Prrx2	ENSMUSG00000039476	20204
chr2	31103618	+	0.00012018	0.0172288	28.7179	1733	Fnbp1	ENSMUSG00000075415	14269
chr2	31640048	+	1.13161e-06	0.000672321	-32.6953	10	Prdm12	ENSMUSG00000079466	381359
chr2	31640049	-	1.988e-07	0.000173503	-33.8735	11	Prdm12	ENSMUSG00000079466	381359
chr2	31797148	-	0.000419535	0.0387342	-36.194	501	Abl1	ENSMUSG00000026842	11350
chr2	33646796	+	3.47554e-10	1.03245e-06	-49.6686	5464	C130021I20Rik	ENSMUSG00000052951	NA
chr2	33886267	+	0.000423981	0.038965	24.2724	577	Mvb12b	ENSMUSG00000038740	72543
chr2	35766932	-	1.97766e-08	2.82112e-05	-53.351	1052	Gm43760	ENSMUSG00000107106	NA
chr2	35906614	-	2.59318e-05	0.006425	-23.6761	24611	Ttll11	ENSMUSG00000026885	74410
chr2	36436249	-	1.76568e-10	5.91608e-07	-52.381	14848	Olfr339	ENSMUSG00000094464	NA
chr2	38925654	+	1.34078e-06	0.000753115	27.5613	562	Nr6a1	ENSMUSG00000063972	14536
chr2	52494519	-	5.34522e-05	0.0102682	-26.5245	57449	Gm13541	ENSMUSG00000082132	NA
chr2	71537510	+	0.000321214	0.0325026	31.4073	299	Dlx1as	ENSMUSG00000084946	NA
chr2	72475446	+	5.94465e-06	0.00233334	-31.6093	712	Cdca7	ENSMUSG00000055612	66953
chr2	73585175	-	3.31895e-06	0.00149374	-26.017	314	Chrna1os	ENSMUSG00000086382	NA
chr2	73586510	-	4.66952e-05	0.00942906	-38.9626	1649	Chrna1os	ENSMUSG00000086382	NA
chr2	74657533	+	0.000288562	0.0303909	-31.9291	1885	Evx2	ENSMUSG00000001815	14029
chr2	74699218	+	0.000585699	0.0475541	-27.3265	1490	Hoxd9	ENSMUSG00000043342	15438
chr2	74738980	+	2.47617e-08	3.33416e-05	-24.0296	638	Hoxd3	ENSMUSG00000079277	15434
chr2	74740627	+	0.000347445	0.0340417	23.3707	1007	Hoxd3	ENSMUSG00000079277	15434
chr2	74749732	+	0.000203858	0.0241141	26.0722	773	Haglr	ENSMUSG00000075277	NA
chr2	76762789	-	0.000295956	0.0309322	28.0233	40012	Gm13938	ENSMUSG00000086354	NA
chr2	80639150	-	0.000129961	0.0180997	20.1208	113	Nup35	ENSMUSG00000026999	NA
chr2	86914321	-	8.38336e-09	1.45428e-05	-35.8364	9208	Olfr1098	ENSMUSG00000075169	NA
chr2	90469610	+	0.000118038	0.0170314	34.4042	1725	Ptprj	ENSMUSG00000025314	19271
chr2	90783669	+	4.91125e-07	0.000361016	31.6829	95	Agbl2	ENSMUSG00000040812	271813
chr2	92600582	-	1.71379e-06	0.000906111	-28.2114	874	Chst1	ENSMUSG00000027221	76969
chr2	92934696	-	0.000102533	0.0155011	25.8456	19597	Syt13	ENSMUSG00000027220	80976
chr2	94334001	+	1.18766e-08	1.89074e-05	-41.9638	28815	Ttc17	ENSMUSG00000027194	74569
chr2	98662827	+	4.95853e-07	0.000363564	-45.3936	589	Gm10801	ENSMUSG00000075015	NA
chr2	99387873	+	4.62762e-06	0.00192974	-38.9153	30143	Gm29235	ENSMUSG00000101186	NA
chr2	103971239	-	7.08265e-05	0.0122062	23.3601	59	Lmo2	ENSMUSG00000032698	16909
chr2	104123229	+	0.000370738	0.035657	21.6528	459	A930018P22Rik	ENSMUSG00000032671	68243
chr2	104494207	+	6.09789e-05	0.011058	26.0302	238	Hipk3	ENSMUSG00000027177	15259
chr2	104711679	+	1.19433e-05	0.00376331	26.6877	413	Tcp11l1	ENSMUSG00000027175	320554
chr2	109676149	+	0.000229449	0.0261019	27.3052	251	Bdnf	ENSMUSG00000048482	12064
chr2	118663401	-	0.000526102	0.0444696	23.4077	97	Pak6	ENSMUSG00000074923	214230
chr2	119112727	-	0.000447678	0.0403247	31.3412	65	Rad51	ENSMUSG00000027323	19361
chr2	121806533	-	7.58248e-05	0.0127444	22.6389	338	Frmd5	ENSMUSG00000027238	228564
chr2	124090847	-	6.14196e-08	6.96776e-05	-23.7566	877	Sema6d	ENSMUSG00000027200	214968
chr2	126594383	-	0.000247509	0.0275048	-20.3859	3877	Hdc	ENSMUSG00000027360	15186
chr2	130247099	+	2.61651e-06	0.00123195	32.5023	27330	Nop56	ENSMUSG00000027405	67134
chr2	130247243	-	0.000152434	0.0200201	-44.7451	27186	Nop56	ENSMUSG00000027405	67134
chr2	130696663	+	3.15286e-10	9.56324e-07	-60.9019	805	Slc4a11	ENSMUSG00000074796	269356
chr2	131041106	+	0.000361846	0.0350119	20.7359	350	Gfra4	ENSMUSG00000027316	14588
chr2	131056505	-	8.8717e-07	0.000554531	-36.9206	23	Adam33	ENSMUSG00000027318	110751
chr2	132028469	+	2.95297e-05	0.00699179	-27.0665	696	Rassf2	ENSMUSG00000027339	215653
chr2	143696382	-	4.60187e-05	0.00935294	-29.2071	92803	Pcsk2os2	ENSMUSG00000087115	NA
chr2	144165739	+	0.000545445	0.0454741	20.0985	8624	Gm5535	ENSMUSG00000074758	NA
chr2	144165757	+	0.000185142	0.0226009	25.951	8606	Gm5535	ENSMUSG00000074758	NA
chr2	146302554	-	3.56319e-05	0.00787952	25.3326	2992	Gm14117	ENSMUSG00000042938	NA
chr2	146824081	-	0.000161367	0.0208325	68.7747	15650	Gm14114	ENSMUSG00000087618	NA
chr2	147184423	-	1.47127e-09	3.3121e-06	-21.6357	339	Nkx2-2os	ENSMUSG00000086509	NA
chr2	147184432	-	1.64089e-06	0.000880493	-28.1094	348	Nkx2-2os	ENSMUSG00000086509	NA
chr2	147184457	-	1.67451e-06	0.00089495	-29.8937	373	Nkx2-2os	ENSMUSG00000086509	NA
chr2	147184482	-	2.22998e-06	0.00110513	-33.1236	398	Nkx2-2os	ENSMUSG00000086509	NA
chr2	147185521	+	2.69905e-05	0.00657324	-29.0125	579	Nkx2-2	ENSMUSG00000027434	18088
chr2	147185552	+	6.70757e-05	0.0117902	-27.8675	548	Nkx2-2	ENSMUSG00000027434	18088
chr2	147185953	-	0.000142245	0.0192703	-51.8681	147	Nkx2-2	ENSMUSG00000027434	18088
chr2	147185962	+	9.94585e-07	0.000607179	-46.8959	138	Nkx2-2	ENSMUSG00000027434	18088
chr2	147189692	+	8.12938e-07	0.000521712	-29.2883	2267	6430503K07Rik	ENSMUSG00000053545	NA
chr2	148023703	-	0.000138556	0.0189939	-34.9599	14566	9030622O22Rik	ENSMUSG00000086141	NA
chr2	148045162	-	9.08146e-06	0.00309318	28.8721	301	Foxa2	ENSMUSG00000037025	15376
chr2	148991246	+	0.00059756	0.0481778	-45.7402	12004	Gm1330	ENSMUSG00000063507	NA
chr2	150787461	+	0.00014822	0.0197157	36.921	725	Pygb	ENSMUSG00000033059	110078
chr2	151817149	+	0.000189704	0.0229364	-51.3034	11917	Gm14155	ENSMUSG00000087033	NA
chr2	152687026	+	2.10126e-05	0.00553962	-32.9975	8	Mcts2	ENSMUSG00000042814	NA
chr2	152687059	+	7.70458e-05	0.0128328	-41.1628	23	Mcts2	ENSMUSG00000042814	NA
chr2	152687071	+	8.93561e-05	0.0141818	-41.9897	35	Mcts2	ENSMUSG00000042814	NA
chr2	152687077	+	5.37625e-05	0.0103003	-41.0293	41	Mcts2	ENSMUSG00000042814	NA
chr2	152687094	+	4.64988e-05	0.00941415	-41.2623	58	Mcts2	ENSMUSG00000042814	NA
chr2	152687095	-	7.21732e-05	0.012335	-50.2027	59	Mcts2	ENSMUSG00000042814	NA
chr2	156737134	-	0.000140612	0.0191606	-22.7388	15641	Dlgap4	ENSMUSG00000061689	228836
chr2	157367535	-	0.000268688	0.0290299	-20.4762	58	Manbal	ENSMUSG00000063019	69161
chr2	157705660	+	3.62635e-09	7.26415e-06	-46.882	8140	Gm25407	ENSMUSG00000077290	115486141
chr2	160367041	-	9.53995e-06	0.00321514	-24.0454	23	Mafb	ENSMUSG00000074622	16658
chr2	160451874	-	0.00040094	0.0374973	-23.4359	84808	Mafb	ENSMUSG00000074622	16658
chr2	160493292	+	0.000188065	0.0228366	-22.8043	90064	Gm14222	ENSMUSG00000078955	NA
chr2	164168715	+	5.1722e-05	0.010043	-46.0114	2397	Kcns1	ENSMUSG00000040164	16538
chr2	164168722	+	1.17002e-06	0.000689454	23.1541	2390	Kcns1	ENSMUSG00000040164	16538
chr2	165195819	-	5.0568e-06	0.00207567	52.544	14359	Cdh22	ENSMUSG00000053166	104010
chr2	165195917	-	1.10374e-06	0.000663972	38.8528	14457	Cdh22	ENSMUSG00000053166	104010
chr2	166428271	+	5.98023e-06	0.00234132	-31.5363	19179	5031425F14Rik	ENSMUSG00000085129	NA
chr2	166657566	-	1.10634e-09	2.63466e-06	32.2005	2423	Gm23152	ENSMUSG00000093063	NA
chr2	167742800	-	0.000132446	0.0183837	33.0355	34666	Gm14321	ENSMUSG00000084797	NA
chr2	167877422	-	1.08068e-07	0.000106765	-46.8701	18836	Gm14319	ENSMUSG00000085411	NA
chr2	168050372	-	4.30777e-06	0.00182274	44.3268	14524	Gm24327	ENSMUSG00000092849	NA
chr2	168159311	+	2.84777e-07	0.000230502	33.9286	4797	E130018N17Rik	ENSMUSG00000087648	NA
chr2	168281710	+	5.56349e-06	0.00221121	20.202	25	Kcng1	ENSMUSG00000074575	241794
chr2	168330426	-	6.16557e-05	0.0111483	-28.551	5273	Gm22704	ENSMUSG00000064961	115489604
chr2	168399264	+	0.00016174	0.0208551	-40.1586	19309	Gm14234	ENSMUSG00000082239	NA
chr2	169060654	+	0.000341553	0.0337377	-25.0794	465	Gm26469	ENSMUSG00000080415	NA
chr2	170288497	-	0.000301603	0.0312953	40.9706	3461	Gm14270	ENSMUSG00000084013	NA
chr2	170497423	+	0.000232835	0.0263973	-37.7671	277	Cyp24a1	ENSMUSG00000038567	13081
chr2	172557440	-	0.000165284	0.0211392	-29.7034	5323	Tfap2c	ENSMUSG00000028640	21420
chr2	172752607	-	5.24523e-05	0.0101506	-31.9382	111733	Gm22773	ENSMUSG00000093160	NA
chr2	174285592	+	0.000377279	0.0361054	-26.0086	156	Gnasas1	ENSMUSG00000086537	56802
chr2	174287606	+	0.000252	0.027821	-38.2882	997	Gm27899	ENSMUSG00000099106	NA
chr2	174296643	+	2.19408e-06	0.00109382	-39.8575	1206	Gnasas1	ENSMUSG00000086537	56802
chr2	174296675	+	0.000128095	0.0179319	-43.5927	1183	Gnas	ENSMUSG00000027523	14683
chr2	174296681	+	6.10091e-10	1.58377e-06	-45.5088	1177	Gnas	ENSMUSG00000027523	14683
chr2	174327876	-	1.61999e-07	0.000148663	-20.911	107	Gnas	ENSMUSG00000027523	14683
chr2	174327909	-	0.000616468	0.0491709	-26.4846	113	Gnas	ENSMUSG00000027523	14683
chr2	177809486	-	0.000293743	0.0308014	-41.9273	25159	Gm14325	ENSMUSG00000095362	NA
chr2	178303980	+	4.46921e-06	0.00186909	-20.8869	23575	Phactr3	ENSMUSG00000027525	74189
chr2	181212979	-	2.01274e-05	0.00537799	35.7407	205	Srms	ENSMUSG00000027579	20811
chr2	181922421	+	4.77877e-08	5.69011e-05	24.3186	25597	Gm5466	ENSMUSG00000083397	NA
chr3	9265045	+	0.000205174	0.0242399	-22.2894	14442	Zbtb10	ENSMUSG00000069114	NA
chr3	10583199	+	5.63463e-10	1.56118e-06	-40.1559	63116	Gm37831	ENSMUSG00000104451	NA
chr3	10904031	-	0.000565229	0.046482	-40.9816	71554	Gm22795	ENSMUSG00000087858	NA
chr3	12341605	-	9.61765e-05	0.0148517	-51.1258	43003	Gm37996	ENSMUSG00000103339	NA
chr3	28262786	-	1.90792e-05	0.00517186	43.3713	427	Tnik	ENSMUSG00000027692	665113
chr3	29803704	+	0.000103106	0.0155407	-48.5634	32419	Gm37557	ENSMUSG00000103095	NA
chr3	30438184	+	2.63717e-05	0.00648935	-49.0685	50241	Gm37024	ENSMUSG00000104079	NA
chr3	37687537	-	1.92799e-05	0.00521155	-45.9008	20483	Gm43414	ENSMUSG00000104935	NA
chr3	44177404	-	4.23446e-05	0.00875926	-48.3059	221682	Gm37746	ENSMUSG00000103148	NA
chr3	45161351	+	0.000420564	0.0387865	-43.0674	655	Gm27989	ENSMUSG00000099285	NA
chr3	49163047	-	9.62552e-06	0.00323641	-30.9683	25583	Gm37819	ENSMUSG00000104186	NA
chr3	65659442	+	0.000555903	0.0460829	-25.2317	153	Mir8120	ENSMUSG00000098944	NA
chr3	66292502	+	0.00039264	0.0370121	27.5512	4245	Veph1	ENSMUSG00000027831	72789
chr3	70933505	-	0.000293464	0.0307833	-55.0198	244412	Gm10780	ENSMUSG00000074877	NA
chr3	73990266	+	3.92619e-05	0.00838246	28.1145	27010	Gm20356	ENSMUSG00000104096	NA
chr3	74727608	+	0.000100426	0.0152929	-28.8072	87109	Gm8643	ENSMUSG00000102809	NA
chr3	78880164	-	3.7866e-06	0.00165823	-38.5965	12257	Gm5277	ENSMUSG00000091361	NA
chr3	83128995	+	0.000474724	0.041703	30.7862	250	Gm10710	ENSMUSG00000074517	NA
chr3	84155396	+	3.21586e-05	0.0073837	-20.1823	389	Mnd1	ENSMUSG00000033752	76915
chr3	84229194	-	0.000583602	0.0474374	44.1472	8304	Trim2	ENSMUSG00000027993	80890
chr3	88158057	+	3.8935e-06	0.00168456	20.4127	4902	Mef2d	ENSMUSG00000001419	17261
chr3	89089744	+	2.09101e-05	0.00552776	34.4115	2	Rusc1	ENSMUSG00000041263	72296
chr3	89227761	-	7.23954e-08	7.7889e-05	25.052	562	Mir92b	ENSMUSG00000076255	NA
chr3	89831875	+	0.000212403	0.024799	34.3915	504	She	ENSMUSG00000046280	214547
chr3	95042738	-	8.06222e-06	0.00285156	-29.5632	123	Psmd4	ENSMUSG00000005625	19185
chr3	95673363	+	0.000516155	0.0439414	-58.5846	3787	Adamtsl4	ENSMUSG00000015850	229595
chr3	97680876	+	4.46719e-06	0.00186909	-24.5933	6181	Gm17651	ENSMUSG00000090441	NA
chr3	104758538	+	0.000269483	0.0290722	-32.9707	5372	Gm6485	ENSMUSG00000089999	NA
chr3	104961659	+	0.000151291	0.0199518	20.4691	61	Wnt2b	ENSMUSG00000027840	22414
chr3	107458544	-	4.75714e-06	0.00197234	33.303	1007	Kcnc4	ENSMUSG00000027895	99738
chr3	108844694	+	1.09939e-05	0.00354299	-31.4435	4167	Stxbp3	ENSMUSG00000027882	20912
chr3	109059677	-	0.000471804	0.0416241	24.856	4042	Gm44384	ENSMUSG00000105371	NA
chr3	110745860	-	3.14664e-05	0.00727694	-38.3964	111536	Gm43404	ENSMUSG00000106650	NA
chr3	122044036	+	3.21377e-05	0.0073837	41.8945	406	Abca4	ENSMUSG00000028125	11304
chr3	122420881	+	0.000114595	0.0167362	-22.5365	1057	Bcar3	ENSMUSG00000028121	29815
chr3	122421040	-	5.00474e-05	0.00984171	-26.0692	1216	Bcar3	ENSMUSG00000028121	29815
chr3	128851844	+	1.46007e-08	2.20785e-05	-45.3103	12007	Gm4410	ENSMUSG00000106029	NA
chr3	129901824	-	5.80835e-06	0.00228645	34.6789	322	Casp6	ENSMUSG00000027997	12368
chr3	132949839	-	4.37808e-07	0.000328528	20.788	24	Npnt	ENSMUSG00000040998	114249
chr3	136578964	+	0.000516472	0.0439414	21.9532	91159	Ppp3ca	ENSMUSG00000028161	19055
chr3	137622835	+	2.54179e-05	0.00636886	-41.4073	836	Ddit4l	ENSMUSG00000046818	73284
chr3	137863798	+	0.000304002	0.0314407	-27.8256	384	Gm43403	ENSMUSG00000105676	NA
chr3	138066529	+	9.52386e-05	0.0147623	29.9236	858	Gm5105	ENSMUSG00000049349	NA
chr3	152165483	-	0.000114366	0.0167283	-30.1496	108	D630002J18Rik	ENSMUSG00000097293	NA
chr3	152165722	-	0.000320575	0.0324776	32.5086	27	Gipc2	ENSMUSG00000039131	54120
chr3	152668254	-	1.97556e-05	0.00530666	-23.6111	105	Ak5	ENSMUSG00000039058	229949
chr3	158562706	-	0.000123389	0.0175146	41.585	484	Lrrc7	ENSMUSG00000028176	242274
chr3	158562728	-	3.8653e-06	0.00167845	29.8122	506	Lrrc7	ENSMUSG00000028176	242274
chr4	11356967	+	2.27859e-15	3.28289e-11	-52.4324	10210	Esrp1	ENSMUSG00000040728	207920
chr4	15945270	+	1.44159e-06	0.000795776	28.1571	4	Decr1	ENSMUSG00000028223	67460
chr4	21679133	+	8.15286e-05	0.0133253	26.5145	6647	Prdm13	ENSMUSG00000040478	230025
chr4	21679156	+	0.000390553	0.0368978	31.6712	6624	Prdm13	ENSMUSG00000040478	230025
chr4	26346301	+	1.52927e-05	0.00447408	-22.6488	552	Manea	ENSMUSG00000040520	242362
chr4	33924769	+	0.000470957	0.0415768	22.6248	136	Cnr1	ENSMUSG00000044288	12801
chr4	37595434	-	4.03818e-05	0.00853084	-25.6316	294483	Gm12375	ENSMUSG00000083983	NA
chr4	42743399	+	2.13372e-10	6.90826e-07	-58.9367	6805	Gm12395	ENSMUSG00000085910	NA
chr4	43406867	+	2.99586e-05	0.00706771	27.9923	309	Rusc2	ENSMUSG00000035969	100213
chr4	43957417	+	2.7881e-06	0.0012958	33.0736	15	Glipr2	ENSMUSG00000028480	NA
chr4	45799103	+	0.00013196	0.018325	-21.4947	17	Aldh1b1	ENSMUSG00000035561	72535
chr4	46039491	-	0.000117239	0.0169795	21.9743	281	Tmod1	ENSMUSG00000028328	21916
chr4	46731911	-	0.000112225	0.016482	-25.4258	7519	Gabbr2	ENSMUSG00000039809	242425
chr4	47037631	-	3.75573e-05	0.00814309	-23.8945	2511	Anks6	ENSMUSG00000066191	75691
chr4	49073254	-	0.000348055	0.0340899	-30.2006	13797	Plppr1	ENSMUSG00000063446	272031
chr4	62683303	+	0.000126816	0.0178251	-56.9697	8950	Rgs3	ENSMUSG00000059810	50780
chr4	69640936	+	1.03615e-08	1.6964e-05	-52.8576	51041	Gm11221	ENSMUSG00000082998	NA
chr4	73307750	-	6.08296e-06	0.00237187	-53.1947	95698	Gm11487	ENSMUSG00000066137	433719
chr4	83702821	-	1.68336e-06	0.00089495	-22.3403	1736	Cbx3-ps3	ENSMUSG00000080793	NA
chr4	91380934	+	3.84862e-06	0.00167845	-41.5919	4437	Elavl2	ENSMUSG00000008489	15569
chr4	91400589	-	0.000484397	0.0422291	20.3312	195	Elavl2	ENSMUSG00000008489	15569
chr4	92015822	-	3.10986e-05	0.00722086	-26.0393	75869	4930577H14Rik	ENSMUSG00000087517	NA
chr4	95163495	+	0.000312602	0.0319988	-45.8839	11754	Gm28096	ENSMUSG00000100189	NA
chr4	97745896	-	2.25711e-06	0.00111177	26.0174	11492	Gm12676	ENSMUSG00000085710	NA
chr4	97954130	+	7.11217e-11	2.76943e-07	-49.7201	43096	Nfia	ENSMUSG00000028565	18027
chr4	100478933	-	0.000150873	0.0199241	-25.4035	65	Ube2u	ENSMUSG00000069733	381534
chr4	106506588	-	0.000242718	0.0271083	20.2381	247	Tmem61	ENSMUSG00000085933	NA
chr4	106840509	+	0.000256203	0.0280704	-20.6374	7410	Gm12746	ENSMUSG00000086940	NA
chr4	108165515	+	2.42736e-05	0.00616797	24.8433	2	Echdc2	ENSMUSG00000028601	52430
chr4	109555404	+	7.68356e-07	0.000498654	76.2531	13809	Gm12811	ENSMUSG00000087641	NA
chr4	109975127	-	3.96936e-07	0.000303389	39.4512	2363	Dmrta2os	ENSMUSG00000085256	NA
chr4	113655079	-	0.000385207	0.0365846	-42.4561	286891	Gm12813	ENSMUSG00000083384	NA
chr4	115407553	+	0.000103167	0.0155407	-49.6556	4070	Cyp4a12b	ENSMUSG00000078597	13118
chr4	117272686	-	9.93928e-06	0.00329576	27.7308	713	Rnf220	ENSMUSG00000028677	66743
chr4	117302671	-	5.99166e-05	0.0109272	-32.9263	2642	Rnf220	ENSMUSG00000028677	66743
chr4	117368515	+	3.83305e-08	4.69998e-05	-60.6029	6941	Rnf220	ENSMUSG00000028677	66743
chr4	117431262	-	5.23021e-06	0.00211794	-33.3995	14687	Gm12828	ENSMUSG00000086876	NA
chr4	119044977	-	0.000507635	0.0435637	28.4382	24133	Gm12866	ENSMUSG00000066060	NA
chr4	119195923	+	0.000132513	0.0183841	-21.9799	14	Svbp	ENSMUSG00000028643	69216
chr4	119966903	-	0.000195968	0.0234503	31.6937	65862	Hivep3	ENSMUSG00000028634	16656
chr4	120304782	-	4.99626e-05	0.00983385	39.1612	13431	Foxo6os	ENSMUSG00000084929	402730
chr4	121040204	-	2.08692e-07	0.000177914	33.4187	455	Col9a2	ENSMUSG00000028626	12840
chr4	121323796	-	0.000141483	0.0192389	-24.9387	1120	Gm12888	ENSMUSG00000073764	NA
chr4	121507223	+	1.70968e-07	0.000155409	23.9446	2248	Gm26162	ENSMUSG00000088418	115486283
chr4	122015441	+	2.11171e-11	1.06401e-07	-57.2442	7247	Gm12892	ENSMUSG00000083679	NA
chr4	124664774	-	5.84084e-05	0.0108165	-20.8836	7604	Gm2164	ENSMUSG00000098760	NA
chr4	125085223	-	0.000214215	0.0249097	-24.2424	37	Meaf6	ENSMUSG00000028863	70088
chr4	126286846	-	1.98473e-06	0.00101489	36.1601	52	Col8a2	ENSMUSG00000056174	329941
chr4	128925022	-	5.54171e-08	6.41305e-05	-20.8225	10982	Gm15904	ENSMUSG00000085961	NA
chr4	129585020	-	0.000464797	0.0413242	-27.5603	6470	Fam167b	ENSMUSG00000050493	230766
chr4	132074685	-	0.000284476	0.0300925	-28.4982	11	Gm10300	ENSMUSG00000070717	NA
chr4	133391891	+	1.4408e-11	7.78386e-08	-33.2962	21246	Slc9a1	ENSMUSG00000028854	20544
chr4	133815203	-	0.000144327	0.0194355	25.4239	1216	Gm12974	ENSMUSG00000084789	NA
chr4	133929198	+	5.90742e-10	1.58377e-06	71.8119	38044	Hmgn2	ENSMUSG00000003038	15331
chr4	134017818	-	4.67722e-08	5.6156e-05	22.0119	328	Gm13061	ENSMUSG00000087288	NA
chr4	134018133	-	6.85367e-05	0.011969	38.5957	13	Gm13061	ENSMUSG00000087288	NA
chr4	134251435	-	0.000331223	0.0331022	-36.3709	1587	Grrp1	ENSMUSG00000050105	72690
chr4	134263415	-	4.19044e-10	1.21565e-06	-21.5914	9308	Grrp1	ENSMUSG00000050105	72690
chr4	134288170	-	6.42072e-06	0.00244404	23.75	274	Pdik1l	ENSMUSG00000050890	230809
chr4	134343723	-	3.85468e-06	0.00167845	-52.5158	13	Slc30a2	ENSMUSG00000028836	230810
chr4	134677845	-	0.000401193	0.0374973	-57.3381	25921	Man1c1	ENSMUSG00000037306	230815
chr4	134776667	-	0.000112441	0.0165054	-43.6394	8642	Ldlrap1	ENSMUSG00000037295	100017
chr4	135050328	+	0.000163387	0.0209805	-23.0547	70118	Gm16225	ENSMUSG00000086884	NA
chr4	135267334	-	2.55846e-06	0.00121454	-48.196	5479	Clic4	ENSMUSG00000037242	29876
chr4	135686846	+	2.50198e-05	0.00629648	27.3665	558	Ifnlr1	ENSMUSG00000062157	242700
chr4	136056464	+	1.73594e-05	0.00484253	-38.7346	3035	Rpl11	ENSMUSG00000059291	67025
chr4	136214880	+	5.57463e-08	6.42534e-05	29.7421	8514	Asap3	ENSMUSG00000036995	230837
chr4	136469608	+	0.000303227	0.0314073	-22.2436	152	Luzp1	ENSMUSG00000001089	269593
chr4	136862188	+	2.85723e-07	0.00023062	37.0513	23998	C1qb	ENSMUSG00000036905	12260
chr4	137618025	-	0.000433298	0.0395009	-33.4019	445	Usp48	ENSMUSG00000043411	170707
chr4	138447128	-	4.16155e-08	5.03847e-05	-28.7866	7185	Camk2n1	ENSMUSG00000046447	NA
chr4	139075125	+	0.000298028	0.0310409	50.3458	335	Htr6	ENSMUSG00000028747	15565
chr4	139762090	-	0.000151491	0.019968	24.6731	70916	Pax7	ENSMUSG00000028736	18509
chr4	139823971	-	7.72533e-05	0.0128526	33.8255	9035	Pax7	ENSMUSG00000028736	18509
chr4	140141657	+	0.000291451	0.0306101	27.5255	1215	Gm13029	ENSMUSG00000086164	NA
chr4	141239229	+	0.000231012	0.0262486	26.2536	223	C630004L07Rik	ENSMUSG00000103366	NA
chr4	141389623	-	3.80177e-05	0.00821818	-47.7602	5203	Clcnka	ENSMUSG00000033770	12733
chr4	143297228	-	0.000316602	0.0322137	-29.8413	2234	Pdpn	ENSMUSG00000028583	14726
chr4	145464344	+	0.000344722	0.0339817	-27.3279	45	Smarca5-ps	ENSMUSG00000052912	NA
chr4	147249884	-	2.36341e-07	0.000196826	-21.9066	3412	Gm13147	ENSMUSG00000087207	NA
chr4	148038790	-	0.000583794	0.0474396	21.2899	19	Clcn6	ENSMUSG00000029016	26372
chr4	148164070	+	8.76362e-05	0.0140254	22.7768	3448	Fbxo2	ENSMUSG00000041556	230904
chr4	148807071	+	0.000180216	0.0222586	-21.3514	2605	Casz1	ENSMUSG00000028977	69743
chr4	148860044	-	2.15826e-06	0.00107969	-20.5447	29336	Casz1	ENSMUSG00000028977	69743
chr4	150031494	+	7.63277e-07	0.000497048	28.1157	17518	Gm13067	ENSMUSG00000086665	NA
chr4	150144544	+	9.51044e-08	9.66188e-05	31.4127	4427	Slc2a7	ENSMUSG00000062064	435818
chr4	151129687	-	0.000349716	0.0342177	35.5159	191	Camta1	ENSMUSG00000014592	100072
chr4	151165118	-	1.71195e-11	8.96909e-08	-41.3498	25533	Camta1	ENSMUSG00000014592	100072
chr4	152274560	-	0.000297086	0.0309829	-25.0735	197	Gpr153	ENSMUSG00000042804	100129
chr4	152435212	-	6.82264e-08	7.53238e-05	22.1095	4342	Kcnab2	ENSMUSG00000028931	16498
chr4	152725209	-	1.21568e-06	0.00070911	23.4343	27668	Gm833	ENSMUSG00000073699	NA
chr4	153273796	+	3.91751e-05	0.00837415	31.5033	55619	Gm13174	ENSMUSG00000087454	NA
chr4	153379874	-	0.00038251	0.0364634	-31.9562	102304	Ajap1	ENSMUSG00000039546	230959
chr4	153440882	+	3.30341e-05	0.00751288	-40.103	41296	Ajap1	ENSMUSG00000039546	230959
chr4	153482854	-	8.18174e-05	0.0133275	-21.2121	42	Ajap1	ENSMUSG00000039546	230959
chr4	154788242	-	0.000411142	0.0382073	28.3603	49216	Ttc34	ENSMUSG00000046637	242800
chr4	156023759	-	0.000270867	0.0291451	29.2439	64	Gm16008	ENSMUSG00000087381	NA
chr5	6573204	+	2.76018e-05	0.00667799	-30.5097	73603	Gm43324	ENSMUSG00000105487	NA
chr5	15011701	+	5.27921e-07	0.000382214	27.4436	21296	Gm17019	ENSMUSG00000091897	66773
chr5	21787132	-	2.32563e-07	0.000194932	-23.0518	1848	Psmc2	ENSMUSG00000028932	19181
chr5	24348176	+	4.86458e-06	0.0020111	42.0479	3427	Kcnh2	ENSMUSG00000038319	16511
chr5	24348200	+	0.000212933	0.024839	47.7844	3403	Kcnh2	ENSMUSG00000038319	16511
chr5	24483618	-	1.74567e-07	0.000157193	-43.5304	3445	Agap3	ENSMUSG00000023353	213990
chr5	24841176	+	5.06292e-08	5.95463e-05	-31.7974	1251	Rheb	ENSMUSG00000028945	19744
chr5	25100654	+	0.000158546	0.0206067	-30.6443	11	Prkag2	ENSMUSG00000028944	108099
chr5	30267501	-	0.000501326	0.0432249	35.1569	3956	Selenoi	ENSMUSG00000075703	28042
chr5	31092590	+	6.61876e-06	0.00248333	-41.0109	878	Slc30a3	ENSMUSG00000029151	22784
chr5	31290752	+	7.01922e-05	0.0121404	-24.2153	286	Ift172	ENSMUSG00000038564	67661
chr5	32133445	+	1.33659e-07	0.00012753	26.5512	273	Gm10463	ENSMUSG00000102759	NA
chr5	32133471	-	2.6066e-05	0.00644717	-22.6631	299	Gm10463	ENSMUSG00000102759	NA
chr5	32522011	+	2.14052e-13	2.20283e-09	63.112	26305	Gm42964	ENSMUSG00000107316	NA
chr5	33630232	-	1.28208e-06	0.000733003	28.7899	306	Gm9903	ENSMUSG00000097271	NA
chr5	33723643	+	9.31374e-05	0.0145503	24.5324	25	G630022F23Rik	ENSMUSG00000106896	NA
chr5	33723889	+	1.86541e-05	0.00509498	21.4816	116	Fgfr3	ENSMUSG00000054252	14184
chr5	35893742	+	7.15627e-06	0.00261355	-20.5828	276	Afap1	ENSMUSG00000029094	70292
chr5	41761283	+	0.000424063	0.038965	-42.4131	3217	Nkx3-2	ENSMUSG00000049691	12020
chr5	53470174	+	1.94064e-05	0.00524084	-50.8321	4021	Rbpj	ENSMUSG00000039191	19664
chr5	59019305	-	0.000323563	0.0325883	-36.7804	18311	Gm43394	ENSMUSG00000106509	NA
chr5	60752440	-	0.000163593	0.0209976	-43.1287	35000	Gm23708	ENSMUSG00000077555	NA
chr5	60858526	+	8.4961e-05	0.0137251	-29.7413	36098	Gm8182	ENSMUSG00000104775	NA
chr5	62444647	-	1.45127e-07	0.000135358	-32.7797	15927	Gm43238	ENSMUSG00000105285	NA
chr5	66679238	-	0.00034991	0.034225	-31.744	2345	Uchl1	ENSMUSG00000029223	22223
chr5	70843868	-	0.000283437	0.0300267	-35.9665	1250	Gabrg1	ENSMUSG00000001260	14405
chr5	72580436	-	0.000364296	0.0352019	32.6494	317	Zar1	ENSMUSG00000063935	317755
chr5	73406529	+	5.70595e-05	0.0106557	29.9068	301	Cwh43	ENSMUSG00000029154	231293
chr5	73777612	-	0.000517217	0.043967	-41.4063	118350	Spata18	ENSMUSG00000029155	73472
chr5	74720935	+	0.00018255	0.0224208	-27.8468	13515	Gm15985	ENSMUSG00000085497	NA
chr5	75044322	+	1.42705e-05	0.00427448	21.541	0	Chic2	ENSMUSG00000029229	NA
chr5	78165968	-	0.000337483	0.0334617	-40.0365	256507	Gm42673	ENSMUSG00000106960	NA
chr5	81787521	-	3.88679e-05	0.00834125	-54.8665	4039	Adgrl3	ENSMUSG00000037605	319387
chr5	86090916	+	8.34324e-07	0.00052954	-33.7184	4457	Stap1	ENSMUSG00000029254	56792
chr5	92239918	-	8.03364e-05	0.0131847	-22.0871	10896	Ppef2	ENSMUSG00000029410	19023
chr5	92683534	+	0.000593792	0.0479949	27.6844	90	Shroom3	ENSMUSG00000029381	27428
chr5	92683542	+	8.11126e-10	2.01488e-06	56.6035	82	Shroom3	ENSMUSG00000029381	27428
chr5	94247400	+	0.000326172	0.0327252	-22.723	29394	Gm3106	ENSMUSG00000096259	100041032
chr5	94392223	+	6.31422e-06	0.00243242	-40.1017	14905	AA792892	ENSMUSG00000073497	NA
chr5	95223212	+	2.16584e-15	3.28289e-11	-61.5701	32337	Gm16513	ENSMUSG00000095996	NA
chr5	96997080	+	5.271e-07	0.000382214	24.9638	283	Gm9484	ENSMUSG00000105006	NA
chr5	98254040	-	0.00012102	0.0172977	-22.619	143	Fgf5	ENSMUSG00000029337	14176
chr5	99022085	+	2.10633e-05	0.0055479	24.8978	136	Gm3470	ENSMUSG00000089659	NA
chr5	99792874	-	0.000557166	0.0461344	-34.1309	38900	Gm38413	ENSMUSG00000105218	NA
chr5	103387454	+	4.90646e-05	0.00974032	20.0093	30755	5430427N15Rik	ENSMUSG00000104684	NA
chr5	106457160	+	0.000571774	0.0467928	22.6593	1005	Barhl2	ENSMUSG00000034384	104382
chr5	107726540	+	4.13207e-05	0.00862173	-33.8228	141	A430072P03Rik	ENSMUSG00000090030	NA
chr5	108864927	+	1.04925e-07	0.000104617	50.7906	93	Gm10417	ENSMUSG00000103580	NA
chr5	109146390	-	0.000160483	0.0207645	-35.4635	45808	Vmn2r13	ENSMUSG00000091635	231589
chr5	109645342	-	1.79869e-05	0.004955	-41.8228	45698	5430403G16Rik	ENSMUSG00000072763	NA
chr5	111506780	+	2.75621e-07	0.000224987	26.3348	74641	C130026L21Rik	ENSMUSG00000052848	NA
chr5	111660930	+	6.3838e-05	0.0114042	-59.3546	67313	Gm42489	ENSMUSG00000104833	NA
chr5	112692953	-	0.000169957	0.0215336	-44.051	17577	Gm42865	ENSMUSG00000104807	NA
chr5	113236891	-	1.26445e-11	7.43578e-08	-37.2216	9981	Tmem211	ENSMUSG00000066964	333048
chr5	113994180	+	6.59673e-05	0.0116677	50.6845	285	Ssh1	ENSMUSG00000042121	231637
chr5	114086511	+	8.17867e-05	0.0133275	43.75	4855	Svop	ENSMUSG00000042078	68666
chr5	114174987	-	6.36431e-06	0.00244404	51.1905	918	Acacb	ENSMUSG00000042010	100705
chr5	115215399	-	4.41329e-22	4.23898e-17	-62.9862	17055	Gm13828	ENSMUSG00000083182	NA
chr5	115539869	+	1.24093e-06	0.000720919	-32.8431	3044	Pxn	ENSMUSG00000029528	19303
chr5	115652834	+	8.23689e-06	0.00288139	-21.6414	146	Bicdl1	ENSMUSG00000041609	75665
chr5	116228570	+	3.22911e-06	0.001463	36.1983	15135	Gm14507	ENSMUSG00000086122	NA
chr5	116444578	-	1.78095e-05	0.00492496	40.1986	2265	Srrm4	ENSMUSG00000063919	68955
chr5	116847307	+	0.000442437	0.040005	-38.8278	16752	Gm43122	ENSMUSG00000106909	NA
chr5	117121683	-	0.000111284	0.0164191	-25.1902	1553	Taok3	ENSMUSG00000061288	330177
chr5	119050013	+	6.34711e-06	0.00244182	20.9783	53016	Gm43784	ENSMUSG00000107371	NA
chr5	119563730	-	0.000388425	0.0367811	38.2766	7031	Tbx3os1	ENSMUSG00000087516	NA
chr5	119668874	+	8.80313e-07	0.000552848	-48.6411	1794	Tbx3	ENSMUSG00000018604	21386
chr5	119689334	-	0.000559504	0.0462086	-28.2118	1883	Tbx3os2	ENSMUSG00000086847	NA
chr5	120431114	-	1.57857e-05	0.00455321	21.1874	584	Lhx5	ENSMUSG00000029595	16873
chr5	120431972	-	3.72423e-05	0.00813603	22.3213	204	Gm27199	ENSMUSG00000098649	NA
chr5	120606571	+	1.26271e-06	0.000728925	38.9769	853	Rita1	ENSMUSG00000029600	100764
chr5	121969262	+	3.63959e-13	3.49584e-09	87.6364	33081	Cux2	ENSMUSG00000042589	13048
chr5	122131990	-	0.000336793	0.0334294	-21.899	12	Ccdc63	ENSMUSG00000043036	330188
chr5	124966783	-	7.01502e-05	0.0121404	-36.5601	36437	Rflna	ENSMUSG00000037962	73121
chr5	125528925	-	0.000400303	0.0374674	22.963	2848	Tmem132b	ENSMUSG00000070498	NA
chr5	125589267	+	2.083e-07	0.000177914	-27.0202	33220	Tmem132b	ENSMUSG00000070498	NA
chr5	125676073	-	5.53351e-08	6.41305e-05	-24.2718	53584	Tmem132b	ENSMUSG00000070498	NA
chr5	125980072	+	0.000383548	0.0365233	-22.5657	12879	Gm42952	ENSMUSG00000105593	NA
chr5	127442285	-	0.000409893	0.0381373	-21.7778	95974	Tmem132c	ENSMUSG00000034324	208213
chr5	128482697	+	0.000179893	0.0222283	20.8249	33792	Gm42500	ENSMUSG00000104727	NA
chr5	128697245	-	5.51915e-05	0.0104797	34.9075	5278	Piwil1	ENSMUSG00000029423	57749
chr5	128903262	+	6.24081e-06	0.00241382	-27.0386	26195	Rimbp2	ENSMUSG00000029420	231760
chr5	129067487	+	6.86025e-06	0.00254086	29.6839	29262	Adgrd1	ENSMUSG00000044017	243277
chr5	129160806	-	6.89121e-08	7.55022e-05	-57.8528	32288	Rps16-ps2	ENSMUSG00000060419	NA
chr5	132527929	+	0.000138136	0.0189634	20.1092	7318	Gm43186	ENSMUSG00000105598	NA
chr5	135108092	+	0.000214007	0.0248955	-26.9066	1173	Mlxipl	ENSMUSG00000005373	58805
chr5	137289191	+	3.64625e-06	0.00160653	30.6591	55	Ache	ENSMUSG00000023328	11423
chr5	137357848	+	0.000427122	0.0391128	-34.3387	7334	Ephb4	ENSMUSG00000029710	13846
chr5	138755999	+	1.68976e-07	0.000154084	25.9444	911	Fam20c	ENSMUSG00000025854	NA
chr5	139658681	-	0.000357637	0.0347215	-39.155	42965	Gm42424	ENSMUSG00000104637	NA
chr5	139922032	-	1.62935e-05	0.00465772	-68.7908	13557	Elfn1	ENSMUSG00000048988	243312
chr5	140221225	+	0.000311909	0.0319505	-34.902	11682	Gm16120	ENSMUSG00000087248	NA
chr5	140321211	-	3.67893e-05	0.00805538	-28.5093	338	Mad1l1	ENSMUSG00000029554	17120
chr5	140701206	-	7.26816e-08	7.7889e-05	39.1231	762	Iqce	ENSMUSG00000036555	74239
chr5	140718197	+	0.000437876	0.0397901	-32.5661	5929	Amz1	ENSMUSG00000050022	231842
chr5	140718269	-	2.55824e-05	0.00639356	-26.9282	5857	Amz1	ENSMUSG00000050022	231842
chr5	141243881	-	6.50468e-05	0.0115557	21.3287	1962	Sdk1	ENSMUSG00000039683	330222
chr5	142318996	-	9.11216e-05	0.0143794	-24.0246	35889	Gm26970	ENSMUSG00000097947	NA
chr5	143287964	-	0.000175081	0.0219062	35.9028	4391	Zfp853	ENSMUSG00000093910	330230
chr5	143387478	-	1.3151e-06	0.000744495	23.2117	8024	Gm43398	ENSMUSG00000105594	NA
chr5	144503035	+	9.99714e-06	0.00330055	-21.7172	42866	Nptx2	ENSMUSG00000059991	53324
chr5	144707962	+	0.00013108	0.0182291	26.4456	15834	Gm6272	ENSMUSG00000082524	NA
chr5	145205490	-	5.84764e-09	1.12334e-05	-34.1612	366	Zkscan5	ENSMUSG00000055991	22757
chr5	145885851	-	0.000175325	0.0219177	29.3785	5886	Cyp3a11	ENSMUSG00000056035	NA
chr5	150152423	+	4.2684e-05	0.00881681	-34.0448	33755	Fry	ENSMUSG00000056602	320365
chr5	150595660	-	0.00044689	0.0402664	-21.2843	1131	N4bp2l1	ENSMUSG00000041132	100637
chr6	3183031	-	0.000466271	0.0414169	-23.1022	46	Gm42642	ENSMUSG00000107185	NA
chr6	3183328	-	0.000261931	0.028546	-23.4041	343	Gm42642	ENSMUSG00000107185	NA
chr6	7394555	+	0.000592471	0.0479419	24.1833	18587	Gm44046	ENSMUSG00000107517	NA
chr6	7555990	-	0.000425672	0.0390523	-40.3149	100	Tac1	ENSMUSG00000061762	21333
chr6	16064739	+	8.72765e-06	0.00299897	-21.5284	25219	Gm43991	ENSMUSG00000108201	NA
chr6	23840146	-	1.61942e-09	3.61734e-06	-28.4583	724	Cadps2	ENSMUSG00000017978	320405
chr6	24461040	-	2.25182e-09	4.80641e-06	31.5418	54026	Iqub	ENSMUSG00000046192	214704
chr6	30739262	-	5.96936e-05	0.0109219	-41.8861	1206	Mest	ENSMUSG00000051855	17294
chr6	31568319	+	0.000315877	0.032174	-59.475	4337	Podxl	ENSMUSG00000025608	27205
chr6	38354345	-	6.2667e-06	0.00242058	27.9854	71	Zc3hav1	ENSMUSG00000029826	78781
chr6	41543710	-	2.59832e-06	0.00122739	-20.9164	99	Trbj2-7	ENSMUSG00000076497	NA
chr6	47943224	+	0.000153571	0.0201236	-36.717	15	Zfp783	ENSMUSG00000072653	NA
chr6	49214533	-	0.000215368	0.025	25.6088	170	Igf2bp3	ENSMUSG00000029814	140488
chr6	49215210	+	0.000512197	0.0438083	29.5725	252	Igf2bp3	ENSMUSG00000029814	140488
chr6	51270892	-	1.67429e-07	0.000153158	20.0572	981	Mir148a	ENSMUSG00000065505	387166
chr6	52185383	-	0.000281007	0.0298131	-24.155	508	Hoxa3	ENSMUSG00000079560	15400
chr6	52185442	-	9.85098e-06	0.00327223	33.8892	567	Hoxa3	ENSMUSG00000079560	15400
chr6	52233494	-	2.37743e-05	0.00608355	27.227	169	Hoxa10	ENSMUSG00000000938	15395
chr6	52244994	-	2.90002e-07	0.00023342	23.9444	248	Hoxa11os	ENSMUSG00000086427	15397
chr6	52245012	-	3.39384e-06	0.0015209	39.4444	230	Hoxa11os	ENSMUSG00000086427	15397
chr6	52312765	-	0.000330808	0.0330752	-25.7212	732	Evx1	ENSMUSG00000005503	14028
chr6	54041476	-	1.19536e-10	4.30554e-07	-50	1389	Chn2	ENSMUSG00000004633	69993
chr6	59887941	+	9.91076e-08	9.9853e-05	-62.8327	54409	Gm18012	ENSMUSG00000108110	NA
chr6	64872998	-	2.49132e-06	0.00119447	-26.4403	6129	Gm18839	ENSMUSG00000107424	NA
chr6	71323075	+	5.5025e-07	0.000395399	-24.3915	286	Cd8b1	ENSMUSG00000053044	12526
chr6	81923664	+	5.97598e-07	0.000420157	20.0269	4	Gcfc2	ENSMUSG00000035125	330361
chr6	83032836	+	0.00024234	0.0270767	21.4519	274	Dok1	ENSMUSG00000068335	13448
chr6	83162357	-	0.000319668	0.032434	24.7074	3562	Dctn1	ENSMUSG00000031865	13191
chr6	83457052	-	3.78079e-05	0.00818511	-23.6017	659	Tet3	ENSMUSG00000034832	194388
chr6	85186946	+	0.000146267	0.019598	-33.2605	491	Emx1	ENSMUSG00000033726	NA
chr6	85374296	-	4.09909e-06	0.00175455	24.7342	267	Rab11fip5	ENSMUSG00000051343	52055
chr6	85484730	+	4.7419e-11	1.95198e-07	60.5893	18127	Fbxo41	ENSMUSG00000047013	330369
chr6	86525142	-	0.000574942	0.046972	-20.4454	1104	1600020E01Rik	ENSMUSG00000097048	NA
chr6	87042456	+	0.00016684	0.0212721	20.0647	389	Gfpt1	ENSMUSG00000029992	14583
chr6	87535966	+	4.41337e-05	0.00903209	-26.5831	2558	Gm44198	ENSMUSG00000108184	NA
chr6	88075367	-	1.18482e-07	0.000115731	24.1534	9114	Rpn1	ENSMUSG00000030062	103963
chr6	88928293	+	0.000473366	0.0416489	-44.9849	8584	Gm44178	ENSMUSG00000107676	NA
chr6	89362516	+	0.000167252	0.021287	20.3302	103	Plxna1	ENSMUSG00000030084	18844
chr6	90208542	-	0.000329675	0.0330058	22.8421	5755	V1ra8	ENSMUSG00000062546	NA
chr6	90619326	+	0.000173086	0.0217319	-35.2472	178	Slc41a3	ENSMUSG00000030089	71699
chr6	91960212	+	1.58963e-05	0.0045714	-34.7233	15947	4930590J08Rik	ENSMUSG00000034063	381798
chr6	92244838	-	0.000241925	0.0270749	-20.7372	187	Trh	ENSMUSG00000005892	22044
chr6	93066420	-	4.19625e-05	0.00871646	-20.9339	12687	Gm44224	ENSMUSG00000108286	NA
chr6	94685385	-	0.00038929	0.0368271	25.639	4754	Lrig1	ENSMUSG00000030029	16206
chr6	95475328	-	9.3479e-08	9.5518e-05	-33.7061	141334	AY512915	ENSMUSG00000068180	NA
chr6	97312369	-	1.08562e-07	0.000106765	-64.5322	10	Frmd4b	ENSMUSG00000030064	232288
chr6	99031125	-	0.000176908	0.0220295	-32.9771	2182	Foxp1	ENSMUSG00000030067	108655
chr6	99521048	+	3.32287e-06	0.00149374	25.821	50	Foxp1	ENSMUSG00000030067	108655
chr6	112924835	+	2.53756e-06	0.0012066	-23.8697	21918	Srgap3	ENSMUSG00000030257	259302
chr6	113392614	-	1.30876e-05	0.00400171	25.0448	116	Ttll3	ENSMUSG00000030276	101100
chr6	114292680	-	1.69755e-05	0.00477686	-31.6727	7333	Slc6a1	ENSMUSG00000030310	232333
chr6	117820448	-	9.01417e-06	0.00307389	-39.3878	11727	Gemin6-ps	ENSMUSG00000071237	NA
chr6	118862054	-	0.000345819	0.0339841	-61.3675	27153	Gm25905	ENSMUSG00000089115	NA
chr6	120984074	-	9.52489e-11	3.49429e-07	-37.8119	1355	Mical3	ENSMUSG00000051586	194401
chr6	122801573	-	1.54915e-06	0.000840658	28.5811	66	Slc2a3	ENSMUSG00000003153	20527
chr6	127064998	+	3.6183e-07	0.000280073	-48.1698	7903	Fgf23	ENSMUSG00000000182	NA
chr6	131203874	+	8.59375e-05	0.0138495	24.8737	21494	Gm5581	ENSMUSG00000061969	NA
chr6	132709669	+	0.000392325	0.0370045	-40.9682	2258	Tas2r122	ENSMUSG00000078280	NA
chr6	134106058	-	0.000279031	0.0296471	-51.9316	21456	Gm43984	ENSMUSG00000108238	NA
chr6	134388865	-	7.45268e-07	0.000490591	40.4891	7452	Bcl2l14	ENSMUSG00000030200	66813
chr6	134916404	+	0.00061741	0.0492137	-27.9251	3996	Cdkn1b	ENSMUSG00000003031	12576
chr6	140216759	+	5.39563e-10	1.50947e-06	-40.2487	50113	Gm24174	ENSMUSG00000089558	NA
chr6	141601270	-	5.16622e-07	0.000376874	-41.0509	28247	Slco1b2	ENSMUSG00000030236	28253
chr6	143166392	-	5.53281e-06	0.0022051	22.4232	828	Etnk1	ENSMUSG00000030275	75320
chr6	147127320	-	5.65946e-05	0.0105963	-39.4888	19226	Klhl42	ENSMUSG00000040102	232539
chr6	149102185	-	0.000203104	0.0240446	-27.3376	504	Dennd5b	ENSMUSG00000030313	320560
chr7	3411245	-	6.16702e-05	0.0111483	24.8148	3820	Gm23450	ENSMUSG00000094210	NA
chr7	3415600	-	3.89534e-05	0.00835153	-32.2807	533	Gm23450	ENSMUSG00000094210	NA
chr7	4264424	+	8.88126e-05	0.0141389	-22.6389	6722	Gm15923	ENSMUSG00000082042	NA
chr7	4843773	-	0.00039018	0.0368935	22.6538	922	Shisa7	ENSMUSG00000053550	232813
chr7	5052810	-	0.000237323	0.0267536	41.7914	820	Zfp580	ENSMUSG00000055633	68992
chr7	5052836	-	0.000171189	0.0216068	24.5058	846	Zfp580	ENSMUSG00000055633	68992
chr7	6952760	+	5.01906e-05	0.00985854	-35.8415	5157	Usp29	ENSMUSG00000051527	57775
chr7	7995946	+	8.38206e-09	1.45428e-05	-51.0599	9499	Gm18200	ENSMUSG00000092294	NA
chr7	14622755	-	0.000142098	0.019261	-29.4918	275	Nlrp5-ps	ENSMUSG00000041596	NA
chr7	16312205	+	7.10944e-05	0.0122128	-22.3755	1311	Bbc3	ENSMUSG00000002083	170770
chr7	16453187	-	7.06093e-07	0.000473166	28.7302	223	Tmem160	ENSMUSG00000019158	69094
chr7	19095323	-	4.36087e-05	0.00896283	-21.2963	728	Six5	ENSMUSG00000040841	20475
chr7	19332755	+	4.74864e-05	0.00951548	21.8715	373	Gm44698	ENSMUSG00000109366	NA
chr7	19748529	-	0.00034694	0.0340269	-35.9738	1003	Nectin2	ENSMUSG00000062300	19294
chr7	24082144	-	7.11003e-08	7.76047e-05	-40.1368	189	Zfp180	ENSMUSG00000057101	NA
chr7	24082156	-	2.11579e-05	0.00556264	-38.9873	201	Zfp180	ENSMUSG00000057101	NA
chr7	24082171	-	1.3203e-09	3.01941e-06	-45.0895	216	Zfp180	ENSMUSG00000057101	NA
chr7	24082179	-	3.68001e-09	7.31308e-06	-43.162	224	Zfp180	ENSMUSG00000057101	NA
chr7	24082187	-	3.10149e-09	6.38355e-06	-43.4073	232	Zfp180	ENSMUSG00000057101	NA
chr7	24082204	-	9.75247e-06	0.00326008	-44.3036	249	Zfp180	ENSMUSG00000057101	NA
chr7	24082209	-	5.05426e-08	5.95463e-05	-51.3058	254	Zfp180	ENSMUSG00000057101	NA
chr7	24250720	-	7.64587e-06	0.00273685	30.4712	4073	Zfp108	ENSMUSG00000030486	54678
chr7	28467496	+	0.000126801	0.0178251	29.8601	8837	Lrfn1	ENSMUSG00000030600	80749
chr7	28629447	+	1.42894e-11	7.78386e-08	-46.9037	198	Gm44618	ENSMUSG00000108905	NA
chr7	28729204	+	0.000334281	0.0332953	23.7626	3295	Fbxo17	ENSMUSG00000030598	50760
chr7	28747544	-	1.68541e-05	0.00475664	-30.1987	5535	Sars2	ENSMUSG00000070699	71984
chr7	28962001	-	0.000152661	0.02004	23.6772	221	Actn4	ENSMUSG00000054808	60595
chr7	29519035	-	0.000472218	0.0416244	24.5024	393	Sipa1l3	ENSMUSG00000030583	74206
chr7	29912100	-	1.33988e-08	2.07574e-05	59.1859	3582	Zfp383	ENSMUSG00000099689	73729
chr7	30315449	+	2.38205e-05	0.00608501	-51.1588	138	Syne4	ENSMUSG00000019737	233066
chr7	31454249	+	5.79857e-07	0.00041358	-30.0752	10425	Scgb1b28-ps	ENSMUSG00000101658	NA
chr7	34544351	-	0.000199669	0.0237231	-30.8188	120	Gm12784	ENSMUSG00000086631	NA
chr7	35269564	+	5.97931e-07	0.000420157	36.313	5968	Wdr88	ENSMUSG00000118454	NA
chr7	36710425	-	7.90942e-05	0.0130424	-41.8567	250	Gm37452	ENSMUSG00000103882	NA
chr7	37213635	-	5.531e-05	0.0104797	-50.4329	73093	Gm28075	ENSMUSG00000100905	NA
chr7	37772296	+	0.000111407	0.0164289	22.7836	578	Zfp536	ENSMUSG00000043456	243937
chr7	37772297	-	2.0762e-05	0.00549872	27.619	577	Zfp536	ENSMUSG00000043456	243937
chr7	38061767	+	0.00023056	0.0262179	20.2577	66	Gm30684	ENSMUSG00000108726	NA
chr7	42165863	+	4.04344e-11	1.68858e-07	-46.6667	39659	Gm2308	ENSMUSG00000092257	NA
chr7	43167243	+	0.000373982	0.0358852	-39.2545	10344	Zfp936	ENSMUSG00000064194	668620
chr7	43167315	+	3.36341e-05	0.00761327	-26.3069	10272	Zfp936	ENSMUSG00000064194	668620
chr7	43908921	+	8.20543e-08	8.59783e-05	-31.5497	7332	Klk2-ps	ENSMUSG00000108444	NA
chr7	44589568	-	1.83559e-05	0.00503006	40.8837	1055	Gm15396	ENSMUSG00000109491	NA
chr7	44744884	-	2.50294e-06	0.00119777	-35.0353	653	Zfp473	ENSMUSG00000048012	243963
chr7	45332979	-	0.000463798	0.0412736	-33.5011	676	Trpm4	ENSMUSG00000038260	68667
chr7	45833028	-	3.18273e-05	0.00734274	26.0256	837	Gm45441	ENSMUSG00000110020	NA
chr7	46520714	-	4.97388e-07	0.000363764	23.878	7933	Gm45311	ENSMUSG00000110316	NA
chr7	49245572	+	6.04547e-05	0.0110045	-31.4055	616	Nav2	ENSMUSG00000052512	78286
chr7	49559514	-	5.97981e-14	7.17954e-10	-47.995	5621	Nav2	ENSMUSG00000052512	78286
chr7	49636822	-	4.10441e-06	0.00175455	33.6249	26	Dbx1	ENSMUSG00000030507	13172
chr7	49636860	-	2.95593e-05	0.00699305	-36.3672	10	Dbx1	ENSMUSG00000030507	13172
chr7	49759097	-	2.47586e-08	3.33416e-05	-27.2222	17	Htatip2	ENSMUSG00000039745	53415
chr7	50613979	+	1.32501e-07	0.000126845	-31.8782	14788	4933405O20Rik	ENSMUSG00000084234	243996
chr7	52536318	+	1.73732e-12	1.3174e-08	-62.5277	124864	Gm20074	ENSMUSG00000109099	NA
chr7	52939781	-	7.60673e-06	0.00272962	-35.6905	12710	Gm22444	ENSMUSG00000070203	115486843
chr7	53293914	+	1.77499e-06	0.000930682	-32.5963	366843	Gm22444	ENSMUSG00000070203	115486843
chr7	60004602	+	1.55004e-05	0.00451614	-27.3861	446	Snurf	ENSMUSG00000102627	84704
chr7	60004603	-	0.000595567	0.0480921	-28.4738	445	Snurf	ENSMUSG00000102627	84704
chr7	60172408	-	2.72518e-08	3.60212e-05	-54.6449	16798	Gm7367	ENSMUSG00000047370	NA
chr7	63858673	+	2.71961e-05	0.00661315	24.9871	31694	Gm44720	ENSMUSG00000108629	NA
chr7	63901414	-	0.000219257	0.0253528	20.5806	3439	Gm27252	ENSMUSG00000098708	NA
chr7	66061314	-	0.000120492	0.0172564	22.1225	532	Snrpa1	ENSMUSG00000030512	68981
chr7	73036124	-	2.16326e-06	0.00108032	25.0265	45970	Gm5335	ENSMUSG00000098035	NA
chr7	74834484	-	5.46578e-05	0.0104027	39.7383	16913	Gm44903	ENSMUSG00000108642	NA
chr7	79112721	+	2.04023e-05	0.00542338	-26.4846	12969	Acan	ENSMUSG00000030607	11595
chr7	79552904	+	1.1815e-06	0.000694794	22.6564	16860	Gm35040	ENSMUSG00000108616	NA
chr7	80057856	-	3.77426e-05	0.00817712	-41.5741	17390	Gm21057	ENSMUSG00000108714	NA
chr7	80270426	+	2.8238e-08	3.69855e-05	-28.8528	685	Vps33b	ENSMUSG00000030534	233405
chr7	80340955	+	2.32713e-07	0.000194932	27.0661	524	Unc45a	ENSMUSG00000030533	101869
chr7	82842355	-	2.49035e-11	1.15741e-07	-39.3583	9243	1700010L04Rik	ENSMUSG00000030636	619808
chr7	86152889	+	1.89159e-05	0.00514212	43.3346	18888	Vmn2r75	ENSMUSG00000090436	NA
chr7	98872258	+	0.000275313	0.0294366	35.5754	17162	Gm8398	ENSMUSG00000091496	NA
chr7	100938292	-	0.000306297	0.0316117	-32.8762	6184	Arhgef17	ENSMUSG00000032875	207212
chr7	108678834	-	0.000252359	0.0278366	-26.2671	11415	Olfr510	ENSMUSG00000096209	NA
chr7	109025767	-	6.26153e-09	1.1716e-05	-25.2885	1455	Tub	ENSMUSG00000031028	22141
chr7	109507496	+	1.28985e-07	0.000124226	-33.5712	637	Trim66	ENSMUSG00000031026	330627
chr7	112954264	-	0.000179304	0.022188	27.4467	301	Rassf10	ENSMUSG00000098132	78748
chr7	112954670	+	6.20139e-05	0.0111893	24.4864	707	Rassf10	ENSMUSG00000098132	78748
chr7	114745771	-	7.98797e-05	0.0131303	-25.9615	4	Insc	ENSMUSG00000048782	233752
chr7	115216888	+	4.84843e-10	1.36969e-06	30.9903	44614	Gm27684	ENSMUSG00000099211	NA
chr7	116034667	+	3.64837e-12	2.46831e-08	-31.1111	153	Sox6	ENSMUSG00000051910	20679
chr7	118706346	-	0.000119114	0.0171357	-28.1415	567	Gde1	ENSMUSG00000033917	56209
chr7	118950010	-	1.3226e-06	0.00074727	-28.6859	12886	Iqck	ENSMUSG00000073856	434232
chr7	120831295	+	2.56959e-06	0.00121781	24.8347	11535	Eef2k	ENSMUSG00000035064	13631
chr7	120982127	+	9.95432e-05	0.0151983	-27.2222	157	Cdr2	ENSMUSG00000030878	12585
chr7	122477807	+	0.000391237	0.0369382	24.0009	6612	Gm14389	ENSMUSG00000087520	NA
chr7	123983611	+	2.01738e-07	0.000174045	-21.1252	156	Gm27040	ENSMUSG00000098129	NA
chr7	126536084	+	3.75193e-05	0.00814098	20.193	27895	Gm24596	ENSMUSG00000084453	115486854
chr7	126744726	+	0.000345658	0.0339841	-50.5704	2043	Gm44824	ENSMUSG00000108554	NA
chr7	126963644	-	0.000117928	0.0170314	22.2222	4098	Sez6l2	ENSMUSG00000030683	233878
chr7	127875927	+	0.000266053	0.0288425	21.8876	206	Zfp668	ENSMUSG00000049728	244219
chr7	128474358	+	4.97219e-05	0.0098133	-23.1375	139	Gm32816	ENSMUSG00000108668	NA
chr7	131545923	-	0.00040717	0.0379206	-29.5429	2849	Hmx2	ENSMUSG00000050100	15372
chr7	131656646	-	0.00020504	0.024234	-48.4382	18235	Gm4585	ENSMUSG00000109066	NA
chr7	132597714	+	7.68469e-05	0.0128071	26.5376	310	Gm16764	ENSMUSG00000087657	NA
chr7	135490021	-	0.000188626	0.022861	21.3284	3991	Gm36356	ENSMUSG00000109598	NA
chr7	137249198	+	1.51751e-05	0.00446338	-24.7143	14514	Gm10578	ENSMUSG00000109722	NA
chr7	137309940	+	1.51799e-05	0.00446338	22.1857	3975	Ebf3	ENSMUSG00000010476	13593
chr7	139111747	+	0.000528552	0.0445982	-31.9444	22499	Dpysl4	ENSMUSG00000025478	26757
chr7	139582112	-	2.46291e-08	3.33416e-05	29.3924	677	Nkx6-2	ENSMUSG00000041309	NA
chr7	139950836	+	1.10046e-05	0.00354299	42.1429	395	Gm16201	ENSMUSG00000086742	NA
chr7	139951297	+	2.90592e-05	0.00690878	-51.3568	856	Gm16201	ENSMUSG00000086742	NA
chr7	140048832	+	0.000187723	0.0228143	23.6025	255	Msx3	ENSMUSG00000025469	17703
chr7	140922028	-	1.35601e-05	0.00410925	-24.444	77	Nlrp6	ENSMUSG00000038745	101613
chr7	143340783	+	0.000127354	0.0178662	28.981	3653	Gm38095	ENSMUSG00000103791	NA
chr7	144618025	-	0.000115527	0.0167958	-24.4444	9729	Ano1	ENSMUSG00000031075	101772
chr8	3996916	+	1.99629e-06	0.00101811	-39.188	2289	Gm7389	ENSMUSG00000097657	NA
chr8	4493620	-	0.00062484	0.0495455	24.7392	43	Cers4	ENSMUSG00000008206	67260
chr8	12385315	+	4.80142e-06	0.00198784	-20.4762	455	Sox1ot	ENSMUSG00000047935	NA
chr8	17948043	+	1.76064e-06	0.000925787	23.1571	326777	Gm25665	ENSMUSG00000088320	NA
chr8	18022744	+	4.76518e-05	0.00953535	-31.1574	252076	Gm25665	ENSMUSG00000088320	NA
chr8	18137384	+	0.00024305	0.0271201	21.7949	137436	Gm25665	ENSMUSG00000088320	NA
chr8	18790617	-	0.000147124	0.0196691	25.1068	49054	Angpt2	ENSMUSG00000031465	11601
chr8	26238955	+	0.000456634	0.0408632	26.149	1452	Gm22227	ENSMUSG00000087981	NA
chr8	26352303	-	8.84015e-06	0.0030253	20.169	39968	Gm31784	ENSMUSG00000110229	NA
chr8	27478528	-	0.00057405	0.0469257	-34.7857	30857	Poteg	ENSMUSG00000063932	70952
chr8	30823745	-	3.52263e-13	3.49584e-09	39.3089	180162	Gm45252	ENSMUSG00000109614	NA
chr8	31033065	+	0.000226787	0.0258607	-29.274	29156	Gm45252	ENSMUSG00000109614	NA
chr8	33642217	-	0.000264839	0.0287542	-21.5278	249	Ubxn8	ENSMUSG00000052906	108159
chr8	33914125	-	0.000294788	0.0308489	-21.2503	15150	Rbpms	ENSMUSG00000031586	19663
chr8	35376123	+	3.14582e-05	0.00727694	-21.2251	268	Gm45469	ENSMUSG00000109698	NA
chr8	40424362	-	7.6633e-05	0.0127789	-25.671	257	Zdhhc2	ENSMUSG00000039470	70546
chr8	40862649	+	0.000626842	0.0496175	-20.8181	70	Slc7a2	ENSMUSG00000031596	11988
chr8	43260472	+	3.84916e-05	0.00828188	-36.5256	46463	Zfp42	ENSMUSG00000051176	22702
chr8	45885525	+	0.000575872	0.0470124	25.6838	4	Pdlim3	ENSMUSG00000031636	53318
chr8	46551898	+	1.66663e-05	0.0047175	-33.8198	129	Cenpu	ENSMUSG00000031629	NA
chr8	48844094	-	5.12832e-06	0.0020931	24.1956	8	Gm19744	ENSMUSG00000100706	NA
chr8	51917051	+	8.44173e-06	0.00294135	-24.4706	37487	Gm6458	ENSMUSG00000109897	NA
chr8	52740066	+	8.69202e-05	0.0139516	28.2849	34064	Gm9685	ENSMUSG00000109983	NA
chr8	68880885	-	1.54647e-05	0.00451029	-28.8798	227	Lpl	ENSMUSG00000015568	16956
chr8	70088405	+	4.17412e-05	0.00868905	50.5664	4260	Hapln4	ENSMUSG00000007594	330790
chr8	70374963	-	3.72713e-05	0.00813619	21.7949	74	Comp	ENSMUSG00000031849	12845
chr8	70865467	+	0.000461241	0.0410968	23.5901	2208	Kcnn1	ENSMUSG00000002908	84036
chr8	71562694	+	2.1924e-05	0.0057223	-23.4798	3822	Tmem221	ENSMUSG00000043664	434325
chr8	71602398	-	7.64155e-07	0.000497048	39.127	46	Fam129c	ENSMUSG00000043243	100037278
chr8	75213741	-	8.38824e-07	0.000531227	20.7218	202	Rasd2	ENSMUSG00000034472	75141
chr8	82780861	+	0.000510509	0.0437158	-45.2813	6700	Zfp330	ENSMUSG00000031711	30932
chr8	84011821	-	0.000378034	0.0361656	26.3889	187	Mir1199	ENSMUSG00000080665	100316677
chr8	88361633	+	8.11653e-09	1.44369e-05	28.4618	380	Brd7	ENSMUSG00000031660	26992
chr8	88576513	+	1.00653e-05	0.00331467	-32.48	6291	Nkd1	ENSMUSG00000031661	93960
chr8	91537868	-	4.16187e-07	0.000314763	-30.631	5143	Gm45290	ENSMUSG00000109709	NA
chr8	91900124	-	2.58592e-11	1.16428e-07	50.1258	12941	Gm28515	ENSMUSG00000099812	NA
chr8	92004802	+	9.26567e-09	1.55227e-05	47.7155	7207	Gm36843	ENSMUSG00000110274	NA
chr8	92057909	+	1.40821e-06	0.00078034	23.4399	17991	Gm24254	ENSMUSG00000065636	115487019
chr8	92356883	+	0.000253861	0.02792	22.8175	741	Irx5	ENSMUSG00000031737	54352
chr8	94172364	-	2.16289e-05	0.00566066	-22.0211	299	Mt2	ENSMUSG00000031762	17750
chr8	94985042	+	0.000333569	0.0332517	-28.2363	525	Adgrg1	ENSMUSG00000031785	14766
chr8	95320871	+	0.000537743	0.0450309	28.1891	374	Tepp	ENSMUSG00000090206	73407
chr8	97811090	-	1.75512e-10	5.91608e-07	-75.7937	28957	Gm39231	ENSMUSG00000109615	NA
chr8	97907647	-	0.000591545	0.0479073	-22.6642	31492	Gm45246	ENSMUSG00000109645	NA
chr8	103808391	+	6.47432e-07	0.000446311	-29.5482	204591	4933400L20Rik	ENSMUSG00000110336	71058
chr8	104340165	+	5.76873e-08	6.62257e-05	-33.3965	152	Cmtm3	ENSMUSG00000031875	68119
chr8	105112663	+	0.000119833	0.0172204	21.0339	2038	Gm8804	ENSMUSG00000110502	NA
chr8	105379029	+	9.11487e-06	0.00309359	-24.8978	1464	Plekhg4	ENSMUSG00000014782	102075
chr8	106137932	+	1.81954e-13	1.94186e-09	-39.3817	866	1810019D21Rik	ENSMUSG00000086390	NA
chr8	107724396	-	2.24796e-05	0.00583034	-37.0926	33551	Gm8940	ENSMUSG00000110508	NA
chr8	107944669	+	6.64371e-07	0.000454725	-43.0705	2024	Zfhx3	ENSMUSG00000038872	11906
chr8	110009006	+	8.9842e-08	9.24574e-05	21.5105	5317	Gm45888	ENSMUSG00000110561	NA
chr8	111070052	-	0.000103173	0.0155407	-22.7824	5643	AC093451.1	ENSMUSG00000118613	NA
chr8	111909999	-	8.13911e-06	0.00286011	38.393	447	Chst5	ENSMUSG00000031952	NA
chr8	111910016	-	0.000163699	0.0210018	27.2621	430	Chst5	ENSMUSG00000031952	NA
chr8	114751675	-	0.000482928	0.042143	-46.6613	39507	Wwox	ENSMUSG00000004637	80707
chr8	115186891	-	6.32129e-07	0.000436807	-25.8129	133977	Gm22556	ENSMUSG00000088428	NA
chr8	115429115	-	1.27932e-06	0.000732879	31.6122	156276	4930488N15Rik	ENSMUSG00000110592	NA
chr8	118733486	-	0.000238927	0.0268471	-42.2822	6585	Gm22999	ENSMUSG00000087707	NA
chr8	119344211	+	5.87595e-06	0.00230991	-34.8475	276	Hsbp1	ENSMUSG00000031839	68196
chr8	120002649	+	0.000122706	0.0174521	-27.5773	76	Crispld2	ENSMUSG00000031825	78892
chr8	121089489	+	7.91184e-05	0.0130424	36.6571	4782	Gm27530	ENSMUSG00000098560	NA
chr8	121125556	-	4.39989e-17	1.05653e-12	-50	2383	Foxl1	ENSMUSG00000097084	14241
chr8	121187491	-	0.000194256	0.0233229	28.04	14343	5033426O07Rik	ENSMUSG00000097097	NA
chr8	121527073	-	6.79712e-08	7.53238e-05	-31.4103	14795	1700018B08Rik	ENSMUSG00000031809	76405
chr8	123982459	-	0.000245448	0.0273285	21.8855	662	Abcb10	ENSMUSG00000031974	56199
chr9	7872783	+	6.31806e-05	0.011336	30.2899	73	Birc3	ENSMUSG00000032000	11796
chr9	7872808	+	6.06727e-05	0.0110372	28.9977	48	Birc3	ENSMUSG00000032000	11796
chr9	7961493	-	6.41114e-06	0.00244404	25.1863	4327	Yap1	ENSMUSG00000053110	22601
chr9	17177008	+	2.32366e-07	0.000194932	-52.9125	146962	Gm5611	ENSMUSG00000090602	NA
chr9	20521058	+	2.72411e-07	0.000223342	-21.3829	207	Zfp266	ENSMUSG00000060510	77519
chr9	20815128	+	6.8571e-07	0.000463822	-29.1352	60	Col5a3	ENSMUSG00000004098	53867
chr9	21029951	-	4.16453e-06	0.00177254	-40.7414	496	Icam4	ENSMUSG00000001014	78369
chr9	21181610	+	0.000113831	0.0166629	33.6512	5	Pde4a	ENSMUSG00000032177	18577
chr9	22051903	+	1.85367e-05	0.0050677	-28.9744	106	Elavl3	ENSMUSG00000003410	15571
chr9	22131514	-	0.000111602	0.0164492	-24.8861	138	Acp5	ENSMUSG00000001348	11433
chr9	22307746	-	3.22147e-05	0.0073848	-20.5271	97	Zfp810	ENSMUSG00000066829	235050
chr9	23005749	+	0.000367958	0.0354725	24.4641	217326	Bmper	ENSMUSG00000031963	73230
chr9	23212448	+	9.1134e-07	0.000564396	32.3544	10627	Bmper	ENSMUSG00000031963	73230
chr9	29594739	+	2.46981e-09	5.23293e-06	-48.9008	2228	Gm15521	ENSMUSG00000085638	NA
chr9	31122695	-	0.000579477	0.0472086	-40.7059	9031	St14	ENSMUSG00000031995	19143
chr9	37208791	+	9.9109e-09	1.64128e-05	-25.4267	567	Tmem218	ENSMUSG00000032121	66279
chr9	37420948	+	5.37163e-05	0.0102983	23.138	1654	Robo3	ENSMUSG00000032128	19649
chr9	38916111	-	0.000466804	0.0414208	-40.6633	8263	Olfr929-ps1	ENSMUSG00000111708	NA
chr9	39604291	+	0.000234472	0.0265058	30.9746	111	AW551984	ENSMUSG00000038112	244810
chr9	40330540	+	2.8071e-05	0.00673495	-30.4724	2933	1700110K17Rik	ENSMUSG00000087047	NA
chr9	40858770	+	4.16434e-09	8.10783e-06	-22.7352	15356	Bsx	ENSMUSG00000054360	NA
chr9	40876400	+	2.71046e-06	0.00126771	30.9847	2272	Bsx	ENSMUSG00000054360	NA
chr9	44233548	+	0.000152822	0.0200436	-20.098	3	Cbl	ENSMUSG00000034342	12402
chr9	45370951	-	2.22832e-06	0.00110513	-35.5345	508	Fxyd6	ENSMUSG00000066705	59095
chr9	45371209	-	2.83713e-09	5.91809e-06	-39.3693	766	Fxyd6	ENSMUSG00000066705	59095
chr9	45678679	-	2.66581e-06	0.00125311	-20.9004	5841	Dscaml1	ENSMUSG00000032087	114873
chr9	51279336	-	1.86243e-08	2.6833e-05	28.3333	766	Colca2	ENSMUSG00000079559	100502940
chr9	53301967	-	0.00025077	0.0277284	33.524	296	Exph5	ENSMUSG00000034584	320051
chr9	57984869	-	1.47879e-08	2.20785e-05	27.2176	13171	Gm17322	ENSMUSG00000097604	NA
chr9	58247215	+	2.8105e-07	0.000228771	-32.1412	2407	Pml	ENSMUSG00000036986	18854
chr9	58249345	-	7.27891e-05	0.0123939	-23.9168	277	Pml	ENSMUSG00000036986	18854
chr9	58371670	+	3.04554e-06	0.00139077	-33.8384	1165	1700072B07Rik	ENSMUSG00000100487	73529
chr9	58374322	-	0.000594593	0.0480327	33.0079	3817	1700072B07Rik	ENSMUSG00000100487	73529
chr9	61278122	-	9.12746e-07	0.000564396	32.6243	15686	B930092H01Rik	ENSMUSG00000111658	NA
chr9	61872134	-	6.46273e-05	0.011505	29.9796	20429	Gm19208	ENSMUSG00000110968	NA
chr9	66157918	+	5.76362e-07	0.000412107	-37.5661	304	Dapk2	ENSMUSG00000032380	13143
chr9	66350573	+	1.59128e-06	0.000855466	38.7302	46	Herc1	ENSMUSG00000038664	235439
chr9	66975049	-	5.71025e-10	1.56167e-06	22.3166	370	Lactb	ENSMUSG00000032370	80907
chr9	67495624	-	7.27124e-08	7.7889e-05	-46.4071	43767	Tln2	ENSMUSG00000052698	70549
chr9	69669057	-	1.11604e-06	0.000667196	-44.4301	69302	Gm47203	ENSMUSG00000111096	NA
chr9	74855341	+	7.5547e-05	0.0127229	28.5741	43	Gm28182	ENSMUSG00000101596	NA
chr9	75232336	+	0.00036252	0.0350538	34.8069	259	Myo5c	ENSMUSG00000033590	208943
chr9	75232359	+	1.26016e-06	0.000728925	37.8788	282	Myo5c	ENSMUSG00000033590	208943
chr9	76907848	+	7.10053e-09	1.31155e-05	-75.8367	38364	Gm18486	ENSMUSG00000098888	NA
chr9	77874989	+	5.28381e-08	6.16411e-05	-34.4885	23280	Gm19572	ENSMUSG00000111580	NA
chr9	78504943	+	0.000290348	0.0305477	-23.3984	15602	Gm47430	ENSMUSG00000111417	NA
chr9	83448113	-	6.23302e-05	0.0112139	23.2067	553	Gm37307	ENSMUSG00000103044	NA
chr9	83831542	-	0.000241949	0.0270749	-33.8785	3146	Ttk	ENSMUSG00000038379	22137
chr9	84294439	-	0.000587517	0.0476749	64.1005	92115	Gm18487	ENSMUSG00000111616	NA
chr9	89807805	-	2.72869e-05	0.00662087	-34.4675	4934	1700017I07Rik	ENSMUSG00000098727	NA
chr9	89850767	+	0.000311336	0.0319486	-65.4238	23784	4930524O08Rik	ENSMUSG00000098627	74700
chr9	91364327	+	0.00036464	0.0352234	-24.3386	1272	Zic1	ENSMUSG00000032368	22771
chr9	91364393	+	0.000568444	0.0466395	-23.9057	1338	Zic1	ENSMUSG00000032368	22771
chr9	91409566	-	0.000126074	0.0177897	-47.76	5091	Gm29478	ENSMUSG00000100341	NA
chr9	92123492	+	1.09294e-05	0.00352669	38.3227	69443	Plscr5	ENSMUSG00000095654	100504689
chr9	92538467	-	4.96927e-05	0.0098133	48.808	1615	Gm37545	ENSMUSG00000099610	NA
chr9	92541946	-	2.89867e-08	3.77943e-05	30.1822	276	Plod2	ENSMUSG00000032374	26432
chr9	95854522	+	0.000306733	0.0316454	24.8031	2994	1700065D16Rik	ENSMUSG00000096655	73410
chr9	96141191	-	1.00266e-05	0.00330568	-63.3418	16970	Gk5	ENSMUSG00000041440	235533
chr9	98275456	-	1.74035e-05	0.00484995	21.412	11978	Nmnat3	ENSMUSG00000032456	74080
chr9	98952303	-	6.40514e-06	0.00244404	24.6032	1980	Foxl2os	ENSMUSG00000097072	NA
chr9	98952396	-	2.14168e-11	1.06401e-07	36.4122	1887	Foxl2os	ENSMUSG00000097072	NA
chr9	100471365	-	6.90188e-06	0.00254462	-26.4618	755	Il20rb	ENSMUSG00000044244	NA
chr9	103008696	+	0.000111736	0.0164521	25.3622	196	Slco2a1	ENSMUSG00000032548	24059
chr9	106574115	-	0.00013693	0.0188408	-34.6851	3118	Iqcf4	ENSMUSG00000041009	NA
chr9	106887396	-	4.75751e-05	0.00952663	-20.862	31	Rbm15b	ENSMUSG00000074102	NA
chr9	108308317	+	9.96685e-07	0.000607179	-45.4823	1487	Rhoa	ENSMUSG00000007815	11848
chr9	109082499	+	5.15899e-05	0.0100241	20.4076	5	Ccdc51	ENSMUSG00000025645	NA
chr9	110654788	-	1.657e-05	0.00469919	-32.0628	626	Nbeal2	ENSMUSG00000056724	235627
chr9	118228902	+	3.04256e-07	0.000242032	-47.1705	58883	Gm22198	ENSMUSG00000084608	NA
chr9	118468596	+	9.10239e-05	0.0143718	23.31	1531	Gm22479	ENSMUSG00000084515	NA
chr9	119156199	+	0.00058435	0.0474714	-47.4074	893	Acaa1b	ENSMUSG00000010651	235674
chr9	121076534	+	2.94724e-05	0.00698971	22.4868	31601	Ulk4	ENSMUSG00000040936	209012
chr9	122725757	-	1.73601e-05	0.00484253	-31.8003	10553	Gm47137	ENSMUSG00000111441	NA
chr9	123478165	-	0.000520719	0.0441961	-36.9476	540	Limd1	ENSMUSG00000025239	29806
chr9	123625969	-	1.10958e-06	0.000666097	-25.7677	2592	Slc6a20b	ENSMUSG00000025243	NA
chrX	7681426	-	0.000287527	0.0303484	-71.9069	174	Magix	ENSMUSG00000031147	54634
chrX	7713777	-	0.000275884	0.0294649	-26.3674	555	Wdr45	ENSMUSG00000039382	54636
chrX	7763578	-	1.30151e-10	4.57356e-07	-46.8236	364	Tfe3	ENSMUSG00000000134	209446
chrX	7763607	-	0.00027051	0.0291284	-46.5688	335	Tfe3	ENSMUSG00000000134	209446
chrX	7765306	+	5.78282e-05	0.0107574	-23.8576	653	Tfe3	ENSMUSG00000000134	209446
chrX	7841787	+	2.66769e-05	0.00652546	-35.8077	43	Otud5	ENSMUSG00000031154	54644
chrX	7841838	+	0.000231935	0.0263406	-44.5865	6	Otud5	ENSMUSG00000031154	54644
chrX	7841839	-	0.000265172	0.0287686	-38.9109	7	Otud5	ENSMUSG00000031154	54644
chrX	7841845	+	3.47307e-05	0.00776307	-67.1254	10	Otud5	ENSMUSG00000031154	54644
chrX	7841867	+	5.09859e-08	5.97221e-05	-81.3814	10	Otud5	ENSMUSG00000031154	54644
chrX	7841871	+	1.02456e-08	1.68702e-05	-67.8187	14	Otud5	ENSMUSG00000031154	54644
chrX	7841895	+	0.000172906	0.0217265	-43.8164	38	Otud5	ENSMUSG00000031154	54644
chrX	7841904	+	1.51685e-05	0.00446338	-62.1588	47	Otud5	ENSMUSG00000031154	54644
chrX	7841905	-	1.56827e-05	0.00453715	-44.2416	48	Otud5	ENSMUSG00000031154	54644
chrX	7841910	+	1.4453e-08	2.20352e-05	-65.7207	53	Otud5	ENSMUSG00000031154	54644
chrX	7841915	+	4.03801e-06	0.00173148	-63.7161	58	Otud5	ENSMUSG00000031154	54644
chrX	7842108	-	3.24024e-05	0.00741603	-30.1242	7	Otud5	ENSMUSG00000031154	54644
chrX	7842153	-	0.000618666	0.0492661	-22.8925	36	Otud5	ENSMUSG00000031154	54644
chrX	7947594	+	0.000141729	0.0192519	-40.3181	40	Hdac6	ENSMUSG00000031161	15185
chrX	7947595	-	3.10035e-05	0.00721039	-30.9614	41	Hdac6	ENSMUSG00000031161	15185
chrX	7947669	-	2.45399e-07	0.000203781	-33.1316	97	Hdac6	ENSMUSG00000031161	15185
chrX	8074102	-	1.98189e-06	0.00101489	-58.5219	155	Suv39h1	ENSMUSG00000039231	20937
chrX	8074124	-	2.22413e-08	3.09606e-05	-68.0361	133	Suv39h1	ENSMUSG00000039231	20937
chrX	8074127	-	1.20231e-05	0.00378218	-63.0168	130	Suv39h1	ENSMUSG00000039231	20937
chrX	8074587	-	6.97834e-05	0.0121042	-25.6457	33	Suv39h1	ENSMUSG00000039231	20937
chrX	9197765	+	0.000117645	0.0170236	-23.1537	2136	Lancl3	ENSMUSG00000047344	236285
chrX	9198002	-	0.000307989	0.031713	-30.1701	1899	Lancl3	ENSMUSG00000047344	236285
chrX	10485165	+	0.000413976	0.0383808	38.0781	6	Tspan7	ENSMUSG00000058254	21912
chrX	10718051	+	9.13399e-05	0.0143981	-28.1843	582	Mid1ip1	ENSMUSG00000008035	68041
chrX	11807821	-	7.28453e-05	0.0123939	-25.2632	42662	Gm26314	ENSMUSG00000065825	115489164
chrX	12071382	-	3.08108e-08	3.99786e-05	-45.5133	9170	Bcor	ENSMUSG00000040363	71458
chrX	12138606	+	1.70159e-05	0.00478355	-62.3971	10205	Bcor	ENSMUSG00000040363	71458
chrX	12152093	-	8.08126e-09	1.44369e-05	-34.7096	8252	Bcor	ENSMUSG00000040363	71458
chrX	13071171	-	2.99722e-07	0.000239904	-35.2665	326	Usp9x	ENSMUSG00000031010	22284
chrX	13071176	-	2.53052e-11	1.15741e-07	-29.6978	321	Usp9x	ENSMUSG00000031010	22284
chrX	13071186	-	6.55202e-18	2.35996e-13	-37.197	311	Usp9x	ENSMUSG00000031010	22284
chrX	13071212	-	6.33898e-05	0.0113425	-29.0831	285	Usp9x	ENSMUSG00000031010	22284
chrX	13071233	-	7.73929e-16	1.48672e-11	-34.373	264	Usp9x	ENSMUSG00000031010	22284
chrX	13071237	-	2.33976e-07	0.000195421	-41.2817	260	Usp9x	ENSMUSG00000031010	22284
chrX	16044260	+	4.35157e-16	8.95649e-12	-53.1746	105010	Drr1	ENSMUSG00000086048	NA
chrX	16109940	-	0.000162485	0.0209249	-29.8955	165966	Gm14520	ENSMUSG00000081312	NA
chrX	16910755	-	3.00161e-10	9.30019e-07	-67.5342	1018	Ndp	ENSMUSG00000040138	17986
chrX	20426361	-	0.000122463	0.0174344	-20.5556	572	Jade3	ENSMUSG00000037315	382207
chrX	20819624	-	2.34632e-05	0.00602579	-31.8433	4189	Gm24824	ENSMUSG00000092838	NA
chrX	23693105	-	0.00015918	0.0206433	-34.5785	8	Wdr44	ENSMUSG00000036769	72404
chrX	23693140	-	0.000354562	0.0345511	-24.5421	18	Wdr44	ENSMUSG00000036769	72404
chrX	23693144	-	1.3562e-05	0.00410925	-27.1395	14	Wdr44	ENSMUSG00000036769	72404
chrX	24486355	-	2.77311e-08	3.64874e-05	-36.45	14404	Gm5934	ENSMUSG00000084063	NA
chrX	24544248	-	7.27249e-06	0.00264593	-71.1753	30646	Gm4297	ENSMUSG00000081218	NA
chrX	26234377	+	2.39873e-06	0.00116756	-45.1006	3021	Gm2012	ENSMUSG00000082639	NA
chrX	33891580	-	2.71689e-10	8.50951e-07	-41.2929	64959	Btbd35f6	ENSMUSG00000096915	100040781
chrX	36329853	-	1.71392e-23	2.46934e-18	-60.461	636	Lonrf3	ENSMUSG00000016239	74365
chrX	36329879	-	1.74476e-26	5.02755e-21	-66.3176	662	Lonrf3	ENSMUSG00000016239	74365
chrX	36329894	-	0.000109845	0.0162652	-49.4728	677	Lonrf3	ENSMUSG00000016239	74365
chrX	36329943	-	7.15248e-08	7.77734e-05	-43.731	726	Lonrf3	ENSMUSG00000016239	74365
chrX	36329947	-	1.14735e-07	0.000112452	-40.7175	730	Lonrf3	ENSMUSG00000016239	74365
chrX	36441804	+	0.000221022	0.0254853	-26.9763	12480	Gm14569	ENSMUSG00000091556	101055983
chrX	36598862	+	0.000213762	0.0248786	-25.0221	655	Pgrmc1	ENSMUSG00000006373	53328
chrX	36598903	+	6.70351e-11	2.68281e-07	-32.5667	696	Pgrmc1	ENSMUSG00000006373	53328
chrX	36808118	-	1.21424e-06	0.00070911	-24.5687	6652	Gm14549	ENSMUSG00000084990	69591
chrX	36864178	+	1.68423e-08	2.48652e-05	-36.8416	4	C330007P06Rik	ENSMUSG00000006423	77644
chrX	36864231	-	1.72668e-07	0.000156461	-51.2593	6	C330007P06Rik	ENSMUSG00000006423	77644
chrX	36864348	-	5.35006e-06	0.00214412	-39.4812	101	C330007P06Rik	ENSMUSG00000006423	77644
chrX	36864358	-	8.20683e-21	4.72961e-16	-52.2695	111	C330007P06Rik	ENSMUSG00000006423	77644
chrX	36864423	-	1.59638e-05	0.00458166	-47.5016	176	C330007P06Rik	ENSMUSG00000006423	77644
chrX	36864566	-	1.15367e-05	0.00366516	-27.8788	319	C330007P06Rik	ENSMUSG00000006423	77644
chrX	37085202	+	0.000149123	0.0198019	-33.2937	35	Rpl39	ENSMUSG00000079641	NA
chrX	37110301	+	1.55507e-06	0.000842283	-39.1084	20	Upf3b	ENSMUSG00000036572	68134
chrX	37110323	-	1.99914e-05	0.00535864	-36.6577	0	Upf3b	ENSMUSG00000036572	68134
chrX	37110361	+	3.83399e-05	0.00826923	-42.4662	38	Upf3b	ENSMUSG00000036572	68134
chrX	37110362	-	0.000165667	0.0211601	-30.0646	39	Upf3b	ENSMUSG00000036572	68134
chrX	37127016	-	5.61548e-05	0.0105611	-44.6199	220	Nkap	ENSMUSG00000016409	67050
chrX	37127018	-	0.000162306	0.0209162	-41.0351	222	Nkap	ENSMUSG00000016409	67050
chrX	37127030	-	0.000201079	0.0238343	-46.2434	234	Nkap	ENSMUSG00000016409	67050
chrX	38455351	+	1.8158e-12	1.3416e-08	-23.0001	1062	Lamp2	ENSMUSG00000016534	16784
chrX	38600670	-	7.62865e-07	0.000497048	-35.858	14	Mcts1	ENSMUSG00000000355	NA
chrX	39144694	+	1.45153e-05	0.00434331	-38.9043	25037	Gm14551	ENSMUSG00000084039	NA
chrX	42149138	+	3.26112e-05	0.00743971	-34.5582	178	Stag2	ENSMUSG00000025862	20843
chrX	42149141	+	3.06687e-05	0.00714986	-37.0072	175	Stag2	ENSMUSG00000025862	20843
chrX	42149144	+	1.24934e-06	0.000724346	-39.0749	172	Stag2	ENSMUSG00000025862	20843
chrX	42149200	+	0.000170222	0.0215336	-34.4017	116	Stag2	ENSMUSG00000025862	20843
chrX	42150000	-	8.20016e-07	0.000522762	-40.3389	153	Stag2	ENSMUSG00000025862	20843
chrX	42150034	-	1.69682e-08	2.48652e-05	-61.5846	119	Stag2	ENSMUSG00000025862	20843
chrX	42151484	-	0.000159053	0.0206433	-46.4186	469	Stag2	ENSMUSG00000025862	20843
chrX	42151516	-	0.000439481	0.0398856	-43.7633	501	Stag2	ENSMUSG00000025862	20843
chrX	48090800	+	8.82558e-07	0.000552848	-28.5488	17924	Xpnpep2	ENSMUSG00000037005	170745
chrX	48256326	+	7.10732e-05	0.0122128	-20.6164	535	Utp14a	ENSMUSG00000063785	72554
chrX	48513270	-	5.22723e-11	2.12145e-07	-51.9069	155	Aifm1	ENSMUSG00000036932	26926
chrX	48513277	-	9.24811e-13	7.8378e-09	-53.894	148	Aifm1	ENSMUSG00000036932	26926
chrX	48513316	-	9.83236e-05	0.0150542	-25.8006	109	Aifm1	ENSMUSG00000036932	26926
chrX	48513437	-	3.61361e-08	4.48821e-05	-25.8621	10	Aifm1	ENSMUSG00000036932	26926
chrX	48513730	+	3.18617e-08	4.09865e-05	-35.2381	166	Aifm1	ENSMUSG00000036932	26926
chrX	48513877	-	6.76468e-05	0.011864	-33.3705	313	Aifm1	ENSMUSG00000036932	26926
chrX	48624086	-	0.000482248	0.0421092	-48.4476	123	Slc25a14	ENSMUSG00000031105	20523
chrX	52913597	-	6.00743e-07	0.000420157	-32.1114	1301	Phf6	ENSMUSG00000025626	70998
chrX	53608090	+	3.55578e-11	1.52926e-07	-51.9365	57	Rtl8c	ENSMUSG00000051851	NA
chrX	53608097	+	1.71604e-05	0.00481478	-44.863	64	Rtl8c	ENSMUSG00000051851	NA
chrX	53608106	+	0.000265703	0.0288154	-47.0089	73	Rtl8c	ENSMUSG00000051851	NA
chrX	53608164	+	0.000156045	0.0203735	-40.3647	131	Rtl8c	ENSMUSG00000051851	NA
chrX	53608229	+	7.77558e-06	0.00276952	-34.1976	196	Rtl8c	ENSMUSG00000051851	NA
chrX	56456053	-	6.87196e-05	0.0119937	-33.7778	1167	Ints6l	ENSMUSG00000035967	236790
chrX	56598110	+	1.52066e-05	0.00446666	-36.2841	40	Mmgt1	ENSMUSG00000061273	236792
chrX	56598152	+	0.000619146	0.0492838	-42.2011	82	Mmgt1	ENSMUSG00000061273	236792
chrX	56598156	+	8.28473e-05	0.0134493	-49.9972	86	Mmgt1	ENSMUSG00000061273	236792
chrX	56598173	+	7.20556e-08	7.7889e-05	-30.7283	103	Mmgt1	ENSMUSG00000061273	236792
chrX	57392640	-	9.52269e-08	9.66188e-05	-32.3804	156	Rbmx	ENSMUSG00000031134	NA
chrX	58031002	-	5.43784e-05	0.010377	-32.5842	2	Zic3	ENSMUSG00000067860	22773
chrX	58031023	-	2.06669e-06	0.00104112	-37.331	12	Zic3	ENSMUSG00000067860	22773
chrX	58031047	-	3.23427e-08	4.14203e-05	-39.8388	36	Zic3	ENSMUSG00000067860	22773
chrX	59519297	+	0.000118477	0.0170782	-38.081	48174	Fgf13	ENSMUSG00000031137	14168
chrX	59568047	-	0.000298181	0.0310409	-50.6428	0	Fgf13	ENSMUSG00000031137	14168
chrX	60780970	+	5.74479e-10	1.56167e-06	-36.9302	37237	Gm14660	ENSMUSG00000081891	NA
chrX	61043487	-	6.08929e-05	0.0110563	-59.6059	1745	Gm14664	ENSMUSG00000087401	NA
chrX	61568894	-	5.87935e-05	0.0108251	-24.8024	50305	Gm14821	ENSMUSG00000080910	NA
chrX	63288522	-	1.08675e-06	0.000656496	-44.8805	67125	Gm14657	ENSMUSG00000084396	NA
chrX	68679037	+	4.12295e-05	0.00862142	-32.3334	219	Fmr1	ENSMUSG00000000838	14265
chrX	68679064	+	0.000177387	0.0220606	-35.9459	246	Fmr1	ENSMUSG00000000838	14265
chrX	68679070	+	6.65578e-05	0.0117301	-29.1075	252	Fmr1	ENSMUSG00000000838	14265
chrX	68679082	+	2.38526e-05	0.00608781	-36.5033	264	Fmr1	ENSMUSG00000000838	14265
chrX	68679094	+	0.000193996	0.0233015	-34.9964	276	Fmr1	ENSMUSG00000000838	14265
chrX	68679107	+	7.63515e-05	0.0127667	-34.9192	289	Fmr1	ENSMUSG00000000838	14265
chrX	69830268	-	2.45638e-05	0.0062034	-27.4206	26426	Aff2	ENSMUSG00000031189	14266
chrX	70479065	+	1.57016e-07	0.000144939	20.8547	1884	Tmem185a	ENSMUSG00000073139	236848
chrX	71701167	-	0.000266759	0.0289082	-26.7083	26489	Gm14723	ENSMUSG00000082337	NA
chrX	72625809	+	0.000401581	0.0375136	-25.311	14005	Gm23461	ENSMUSG00000065199	115489161
chrX	72983031	+	8.16898e-07	0.000521929	-66.302	1207	Gm14684	ENSMUSG00000084944	NA
chrX	73958366	-	3.0395e-05	0.00711359	-32.6477	936	Hcfc1	ENSMUSG00000031386	15161
chrX	74282983	-	0.000247493	0.0275048	-58.2609	24	Taz	ENSMUSG00000009995	66826
chrX	75096033	+	0.000262805	0.0286088	-57.1061	19	Dkc1	ENSMUSG00000031403	245474
chrX	75096078	+	0.00056093	0.0462733	-47.4802	7	Dkc1	ENSMUSG00000031403	245474
chrX	75096087	+	6.60515e-05	0.0116694	-57.4281	0	Dkc1	ENSMUSG00000031403	245474
chrX	75096092	+	5.61864e-05	0.0105611	-55.8929	5	Dkc1	ENSMUSG00000031403	245474
chrX	75416191	+	3.27028e-08	4.15126e-05	-27.3203	226	Mtcp1	ENSMUSG00000031200	17763
chrX	75417022	-	6.35157e-10	1.61965e-06	-52.6209	284	Brcc3	ENSMUSG00000031201	210766
chrX	75417068	-	0.00016176	0.0208551	-43.3468	238	Brcc3	ENSMUSG00000031201	210766
chrX	75764833	-	6.16222e-09	1.16571e-05	-30.2778	133	4933407K13Rik	ENSMUSG00000087396	74396
chrX	75874904	-	0.000125038	0.017679	-25.5526	194	Pls3	ENSMUSG00000016382	102866
chrX	77796410	+	0.000114429	0.016729	-30.9398	131	Prkx	ENSMUSG00000035725	19108
chrX	77796476	-	6.23703e-07	0.000435159	-33.6254	197	Prkx	ENSMUSG00000035725	19108
chrX	77811124	-	7.31514e-09	1.3257e-05	-41.5159	7843	Gm14742	ENSMUSG00000085973	NA
chrX	77811129	-	5.94282e-07	0.000419713	-36.3289	7848	Gm14742	ENSMUSG00000085973	NA
chrX	81805302	-	8.07445e-06	0.00285156	-58.2852	17427	Gm8822	ENSMUSG00000082319	NA
chrX	82814606	+	1.19272e-06	0.000699967	-49.0763	56167	Gm14741	ENSMUSG00000083587	NA
chrX	82814688	-	1.05242e-06	0.000637091	-47.2443	56249	Gm14741	ENSMUSG00000083587	NA
chrX	82814696	-	1.45133e-07	0.000135358	-48.1125	56257	Gm14741	ENSMUSG00000083587	NA
chrX	85776700	-	4.71595e-08	5.63861e-05	-25.5051	46	Gk	ENSMUSG00000025059	14933
chrX	93281754	+	6.56991e-05	0.0116357	41.5346	4690	Arx	ENSMUSG00000035277	11878
chrX	93286537	-	3.86018e-10	1.13501e-06	-35.5051	26	Arx	ENSMUSG00000035277	11878
chrX	93609934	+	9.62272e-08	9.72911e-05	-30.2808	22180	Pola1	ENSMUSG00000006678	18968
chrX	93609941	+	7.94162e-05	0.013069	-24.4444	22173	Pola1	ENSMUSG00000006678	18968
chrX	93832426	-	1.06534e-09	2.57964e-06	-30.0464	224	Pdk3	ENSMUSG00000035232	236900
chrX	93832479	-	0.000100193	0.0152674	-31.3845	277	Pdk3	ENSMUSG00000035232	236900
chrX	94122556	-	4.47671e-08	5.39736e-05	-34.0686	343	Zfx	ENSMUSG00000079509	22764
chrX	94234597	+	0.00043772	0.0397884	-21.8036	1	Klhl15	ENSMUSG00000043929	236904
chrX	94636277	+	0.000182696	0.0224208	-25.2778	200	Gspt2	ENSMUSG00000071723	14853
chrX	94636282	+	1.27078e-09	2.95304e-06	-37.1914	205	Gspt2	ENSMUSG00000071723	14853
chrX	94636289	+	8.25444e-09	1.45428e-05	-34.01	212	Gspt2	ENSMUSG00000071723	14853
chrX	95026628	-	2.57778e-05	0.00641442	-45.3684	53	Spin4	ENSMUSG00000071722	270624
chrX	95026652	-	0.000257258	0.0281645	-57.4576	29	Spin4	ENSMUSG00000071722	270624
chrX	99136377	+	3.96698e-09	7.82938e-06	-42.7428	246	Efnb1	ENSMUSG00000031217	13641
chrX	99136392	+	0.000517257	0.043967	-34.2424	261	Efnb1	ENSMUSG00000031217	13641
chrX	99136411	+	1.51646e-05	0.00446338	-46.4972	280	Efnb1	ENSMUSG00000031217	13641
chrX	99136426	+	0.000228257	0.025997	-36.4982	295	Efnb1	ENSMUSG00000031217	13641
chrX	99136432	+	0.000123088	0.017486	-41.8145	301	Efnb1	ENSMUSG00000031217	13641
chrX	99470638	+	0.000563215	0.0464219	-35.4377	33	Pja1	ENSMUSG00000034403	18744
chrX	100258783	-	0.000111179	0.0164121	-29.8041	70908	Gm14829	ENSMUSG00000083936	NA
chrX	100868387	+	2.63841e-08	3.51973e-05	-66.9551	60386	Dlg3	ENSMUSG00000000881	53310
chrX	101255221	+	0.000424831	0.0389983	-37.6403	399	Foxo4	ENSMUSG00000042903	54601
chrX	101262954	-	0.000113483	0.0166244	-38.3995	1020	Gm614	ENSMUSG00000090141	245536
chrX	101274313	-	0.000174849	0.0218866	-26.149	52	Med12	ENSMUSG00000079487	NA
chrX	101332561	+	0.000153862	0.0201525	-40.6615	18169	Nlgn3	ENSMUSG00000031302	245537
chrX	101332562	-	9.91014e-12	5.9492e-08	-46.8254	18170	Nlgn3	ENSMUSG00000031302	245537
chrX	101640013	-	1.80451e-07	0.000160485	-38.25	46	Ogt	ENSMUSG00000034160	108155
chrX	101640057	-	2.55396e-08	3.42291e-05	-39.5561	2	Ogt	ENSMUSG00000034160	108155
chrX	101705978	-	1.53027e-12	1.19175e-08	-20.6845	1041	Gm50476	ENSMUSG00000118478	NA
chrX	102189241	+	2.39854e-11	1.1519e-07	-39.7603	94	Rps4x	ENSMUSG00000031320	20102
chrX	103819362	+	1.00051e-07	0.000100452	-49.4727	2620	Slc16a2	ENSMUSG00000033965	20502
chrX	103820357	+	0.00032536	0.0327006	-32.1693	1625	Slc16a2	ENSMUSG00000033965	20502
chrX	104413783	+	3.84126e-05	0.00827252	-24.8135	62	Abcb7	ENSMUSG00000031333	11306
chrX	104483006	+	0.000149473	0.019819	-42.5	187	Uprt	ENSMUSG00000073016	331487
chrX	104483053	+	3.54323e-09	7.19004e-06	-45.1168	234	Uprt	ENSMUSG00000073016	331487
chrX	104483322	-	0.000175242	0.0219167	-26.4118	503	Uprt	ENSMUSG00000073016	331487
chrX	105121140	+	9.19538e-07	0.000565123	-32.7203	761	Magee1	ENSMUSG00000031227	107528
chrX	106027145	-	1.36697e-05	0.00412886	-36.9532	130	Atp7a	ENSMUSG00000033792	11977
chrX	106027164	-	2.51128e-07	0.000207343	-45.2123	111	Atp7a	ENSMUSG00000033792	11977
chrX	106027176	-	1.12857e-05	0.00360133	-40.4292	99	Atp7a	ENSMUSG00000033792	11977
chrX	109095275	+	1.09004e-12	8.9742e-09	-32.5994	89	Sh3bgrl	ENSMUSG00000031246	56726
chrX	109095386	-	2.46443e-07	0.00020406	-24.729	20	Sh3bgrl	ENSMUSG00000031246	56726
chrX	109703976	-	8.93827e-07	0.000557052	38.2559	206244	Gm4991	ENSMUSG00000083928	NA
chrX	112734162	-	6.61675e-05	0.0116827	-20.9812	35510	Pof1b	ENSMUSG00000034607	69693
chrX	113298272	+	0.000393665	0.0370163	-25.7796	14	Dach2	ENSMUSG00000025592	93837
chrX	124209322	-	3.36477e-06	0.00151022	-39.0024	73369	Vmn2r121	ENSMUSG00000072049	NA
chrX	127406473	-	0.000545561	0.0454741	-25.5053	1956	Gm22636	ENSMUSG00000088767	NA
chrX	129750080	+	0.000110904	0.0163882	-27.8358	103	Diaph2	ENSMUSG00000034480	54004
chrX	129750147	-	7.74768e-05	0.0128823	-40.9685	170	Diaph2	ENSMUSG00000034480	54004
chrX	129750155	-	0.000441874	0.0399894	-28.3864	178	Diaph2	ENSMUSG00000034480	54004
chrX	133898382	+	0.000271398	0.0291587	-21.5996	46	Tspan6	ENSMUSG00000067377	56496
chrX	134541413	+	0.00032977	0.0330058	-35.3099	451	Timm8a1	ENSMUSG00000048007	NA
chrX	134601690	+	5.69167e-06	0.00225283	-24.3987	403	Hnrnph2	ENSMUSG00000045427	56258
chrX	134601702	+	1.06601e-17	3.41302e-13	-35.8192	415	Hnrnph2	ENSMUSG00000045427	56258
chrX	134757206	-	6.21922e-06	0.00240897	-33.3505	424	Mir7093	ENSMUSG00000099272	NA
chrX	134757254	-	3.26349e-05	0.00743971	-32.5672	376	Mir7093	ENSMUSG00000099272	NA
chrX	135009354	-	4.86318e-13	4.52042e-09	-33.6262	144	Zmat1	ENSMUSG00000052676	215693
chrX	135009377	-	1.92739e-09	4.24099e-06	-40.7005	167	Zmat1	ENSMUSG00000052676	215693
chrX	135009404	-	2.86641e-05	0.00684308	-39.7622	194	Zmat1	ENSMUSG00000052676	215693
chrX	135425434	-	7.01075e-05	0.0121403	-51.3578	8400	Gm7903	ENSMUSG00000096508	666040
chrX	135742684	-	3.07486e-05	0.00715689	-23.8873	48	Gprasp1	ENSMUSG00000043384	67298
chrX	135742709	-	9.31774e-05	0.0145503	-21.0315	23	Gprasp1	ENSMUSG00000043384	67298
chrX	135742753	+	6.28915e-10	1.61806e-06	-43.6058	17	Gprasp1	ENSMUSG00000043384	67298
chrX	135742772	+	4.78553e-05	0.00955617	-44.1361	36	Gprasp1	ENSMUSG00000043384	67298
chrX	135993824	+	5.33431e-05	0.0102678	-31.3433	0	Arxes2	ENSMUSG00000048040	76976
chrX	135993828	+	6.00305e-07	0.000420157	-47.2422	3	Arxes2	ENSMUSG00000048040	76976
chrX	137038287	-	8.10191e-07	0.00052111	-32.8274	8	Slc25a53	ENSMUSG00000044348	67062
chrX	137038305	-	9.70751e-05	0.014934	-25.2137	2	Slc25a53	ENSMUSG00000044348	67062
chrX	137038315	-	5.14001e-06	0.00209491	-30.0029	12	Slc25a53	ENSMUSG00000044348	67062
chrX	137038329	-	6.64325e-05	0.0117223	-26.1324	26	Slc25a53	ENSMUSG00000044348	67062
chrX	137038342	-	0.000193625	0.0232907	-28.6127	39	Slc25a53	ENSMUSG00000044348	67062
chrX	137038447	-	5.90495e-12	3.86709e-08	-49.8687	144	Slc25a53	ENSMUSG00000044348	67062
chrX	137158960	-	8.97842e-07	0.000557573	-29.1599	8144	Gm23679	ENSMUSG00000065095	NA
chrX	139480482	-	2.68339e-05	0.00655273	-38.7323	110	Radx	ENSMUSG00000042498	102871
chrX	139480501	-	0.000610353	0.0488267	-41.717	129	Radx	ENSMUSG00000042498	102871
chrX	139480525	-	1.16836e-08	1.87036e-05	-45.7694	153	Radx	ENSMUSG00000042498	102871
chrX	139610983	+	9.8954e-05	0.0151427	-32.2064	362	Rnf128	ENSMUSG00000031438	66889
chrX	139684898	+	3.3355e-10	1.00117e-06	-43.4144	97	Tbc1d8b	ENSMUSG00000042473	245638
chrX	139684904	+	9.20285e-12	5.64215e-08	-47.004	91	Tbc1d8b	ENSMUSG00000042473	245638
chrX	139871526	-	0.000117262	0.0169795	-34.7994	95	Morc4	ENSMUSG00000031434	75746
chrX	139998214	+	2.09132e-08	2.954e-05	-44.4132	321	Rbm41	ENSMUSG00000031433	237073
chrX	140600464	+	1.57727e-06	0.000849519	-26.936	194	Tsc22d3	ENSMUSG00000031431	14605
chrX	140600472	+	2.82202e-05	0.00675949	-23.8824	186	Tsc22d3	ENSMUSG00000031431	14605
chrX	140600501	+	0.000189922	0.0229364	-22.0233	157	Tsc22d3	ENSMUSG00000031431	14605
chrX	140956726	-	4.70952e-10	1.34362e-06	-54.0815	1	Psmd10	ENSMUSG00000031429	53380
chrX	141724519	-	2.17599e-09	4.67922e-06	-45.1701	318	Gm15295	ENSMUSG00000086426	NA
chrX	142681896	+	1.87887e-06	0.000974183	-20.0183	169	Tmem164	ENSMUSG00000047045	209497
chrX	142682506	+	4.32588e-05	0.00890998	-29.8152	381	Tmem164	ENSMUSG00000047045	209497
chrX	150476285	-	7.57898e-07	0.000496339	43.3089	12558	3110067C02Rik	ENSMUSG00000081187	NA
chrX	150588069	+	0.000169695	0.0215219	-32.2664	1	Apex2	ENSMUSG00000025269	77622
chrX	150588086	+	0.000170855	0.0215741	-30.9803	0	Apex2	ENSMUSG00000025269	77622
chrX	150588114	+	7.35217e-05	0.0124546	-32.8812	17	Apex2	ENSMUSG00000025269	77622
chrX	150656862	-	0.000261568	0.028528	-38.2175	509	Tro	ENSMUSG00000025272	56191
chrX	151017788	-	0.000209329	0.0245797	-37.1358	465	Gnl3l	ENSMUSG00000025266	237107
chrX	151169811	-	1.73726e-06	0.00091516	-48.7941	110	Gm15138	ENSMUSG00000086286	NA
chrX	151343808	+	0.000284081	0.0300618	-41.5624	366	Fam120c	ENSMUSG00000025262	NA
chrX	151416964	+	8.29212e-13	7.24055e-09	49.0057	2579	Gm6451	ENSMUSG00000084166	NA
chrX	152769167	+	0.000467287	0.0414208	-32.6355	293	Shroom2	ENSMUSG00000045180	110380
chrX	153376612	-	5.05171e-06	0.00207567	-51.5993	16998	Klf8	ENSMUSG00000041649	245671
chrX	155216418	-	2.1416e-06	0.00107509	-25.0381	30	Sat1	ENSMUSG00000025283	20229
chrX	157492232	+	6.56876e-06	0.00247424	-28.3347	54	Sms	ENSMUSG00000071708	20603
chrX	157598811	-	3.04144e-05	0.00711359	33.3746	95	Mbtps2	ENSMUSG00000046873	270669
chrX	159256418	+	4.05501e-05	0.00853694	-30.8752	291	Rps6ka3	ENSMUSG00000031309	110651
chrX	159256420	+	6.21824e-05	0.0112098	-30.069	293	Rps6ka3	ENSMUSG00000031309	110651
chrX	159533336	+	0.000137551	0.0188921	-53.3496	616	Bclaf3	ENSMUSG00000044150	382252
chrX	159533343	+	0.000415223	0.0384681	-52.7828	623	Bclaf3	ENSMUSG00000044150	382252
chrX	159533546	-	1.13189e-14	1.41807e-10	-24.5199	826	Bclaf3	ENSMUSG00000044150	382252
chrX	159533569	-	1.8727e-17	5.39619e-13	-36.8738	849	Bclaf3	ENSMUSG00000044150	382252
chrX	160137643	-	6.70579e-07	0.000456804	-30.2152	665	Pdha1	ENSMUSG00000031299	18597
chrX	160390738	+	2.05433e-06	0.0010367	-34.9927	9	Adgrg2	ENSMUSG00000031298	237175
chrX	160994275	+	9.95812e-05	0.0151983	-43.9131	428	Cdkl5	ENSMUSG00000031292	382253
chrX	160994385	-	0.00056093	0.0462733	-27.2991	318	Cdkl5	ENSMUSG00000031292	382253
chrX	160994417	-	0.000259109	0.02831	-36.1815	286	Cdkl5	ENSMUSG00000031292	382253
chrX	160995160	+	0.000188043	0.0228366	-38.4641	455	Cdkl5	ENSMUSG00000031292	382253
chrX	162159468	-	1.82504e-08	2.656e-05	-55.4873	79	Nhs	ENSMUSG00000059493	195727
chrX	162159596	+	0.000157519	0.0205103	-34.2314	133	Nhs	ENSMUSG00000059493	195727
chrX	162159597	-	0.000378562	0.0361758	-29.0562	132	Nhs	ENSMUSG00000059493	195727
chrX	162159604	+	4.45735e-07	0.000333608	-40.4503	125	Nhs	ENSMUSG00000059493	195727
chrX	162160015	-	9.56493e-05	0.01481	-37.4303	284	Nhs	ENSMUSG00000059493	195727
chrX	162160075	+	0.000609921	0.0488193	-21.4545	344	Nhs	ENSMUSG00000059493	195727
chrX	162828603	-	6.44962e-06	0.00244535	-35.7885	850	Txlng	ENSMUSG00000038344	353170
chrX	162829507	+	1.99734e-08	2.83515e-05	-47.1685	52	Txlng	ENSMUSG00000038344	353170
chrX	163723511	+	8.67887e-09	1.47184e-05	-41.9322	37817	Rnf138rt1	ENSMUSG00000083695	74264
chrX	163958017	+	2.87716e-11	1.27547e-07	-47.6912	144	Zrsr2	ENSMUSG00000031370	22184
chrX	163958019	+	3.63017e-09	7.26415e-06	-45.671	142	Zrsr2	ENSMUSG00000031370	22184
chrX	164076002	+	0.000137055	0.0188408	-21.3113	118	Siah1b	ENSMUSG00000040749	20438
chrX	165520453	-	3.81055e-06	0.00166618	-30.5195	159750	Gm15236	ENSMUSG00000082134	NA
chrX	166239461	+	2.71446e-06	0.00126771	-49.4598	488	Gpm6b	ENSMUSG00000031342	14758
chrX	166239504	+	8.73176e-09	1.47184e-05	-43.4292	531	Gpm6b	ENSMUSG00000031342	14758
chrX	166243786	+	1.20695e-05	0.00379016	-46.1364	4813	Gpm6b	ENSMUSG00000031342	14758
chrY	90744520	-	0.000401173	0.0374973	-38.8276	8536	Mid1-ps1	ENSMUSG00000095134	NA

## Sheet: Figure 3 
DNA methylation differences between in vitro differentiated neurons from Dnmt3a/b-wildtype and -knock-out mice, related to Figure 3
Chromosome	Position	Strand	p-value	q-value	MethylationDifference	DistanceToTSS	GeneSymbol	ENSEMBL_ID	ENTREZ_ID	Context
chr1	4497124	-	0.000192985	0.00429155	-27.5673	229	Sox17	ENSMUSG00000025902	20671	CpG
chr1	5019892	+	7.52914e-07	3.17147e-05	-27.2647	352	Rgs20	ENSMUSG00000002459	58175	CpG
chr1	5019909	+	6.58608e-05	0.00170158	-35.4915	369	Rgs20	ENSMUSG00000002459	58175	CpG
chr1	5019964	-	0.00242868	0.0333462	-21.9608	424	Rgs20	ENSMUSG00000002459	58175	CpG
chr1	5020072	+	0.000212001	0.00464102	-32.3881	532	Rgs20	ENSMUSG00000002459	58175	CpG
chr1	5020123	+	1.21816e-08	7.14936e-07	-52.8678	583	Rgs20	ENSMUSG00000002459	58175	CpG
chr1	5020141	+	5.62744e-05	0.00148597	-40.5576	601	Rgs20	ENSMUSG00000002459	58175	CpG
chr1	5020142	-	0.00220641	0.0309784	-23.822	602	Rgs20	ENSMUSG00000002459	58175	CpG
chr1	5020172	-	7.52668e-06	0.000251821	-28.0355	632	Rgs20	ENSMUSG00000002459	58175	CpG
chr1	5020233	-	3.39642e-16	5.39442e-14	-76.3889	693	Rgs20	ENSMUSG00000002459	58175	CpG
chr1	5020237	-	5.13699e-05	0.00137366	-27.7778	697	Rgs20	ENSMUSG00000002459	58175	CpG
chr1	6359485	-	0.000406401	0.00798198	-40.5234	266	Alkal1	ENSMUSG00000087247	NA	CpG
chr1	8122915	+	0.00373721	0.0463223	-30.9405	330575	Gm38024	ENSMUSG00000102647	NA	CpG
chr1	9639158	+	0.00227124	0.0316867	-56.8586	1423	Gm29520	ENSMUSG00000099827	NA	CpG
chr1	9848527	+	2.91866e-08	1.60707e-06	-23.6288	129	Sgk3	ENSMUSG00000025915	170755	CpG
chr1	9848625	-	0.00186007	0.0270868	-22.3413	227	Sgk3	ENSMUSG00000025915	170755	CpG
chr1	9908622	+	0.000601052	0.0110332	-56.9378	15	Mcmdc2	ENSMUSG00000046101	240697	CpG
chr1	9908672	+	0.00150663	0.0230032	-40.4588	1	Mcmdc2	ENSMUSG00000046101	240697	CpG
chr1	9968191	-	3.17747e-05	0.000905152	-43.1012	258	Tcf24	ENSMUSG00000099032	100039596	CpG
chr1	12588797	-	2.15594e-06	8.22283e-05	-70.5117	23219	Gm2383	ENSMUSG00000097628	NA	CpG
chr1	12672125	-	0.000699043	0.0124415	-42.7359	948	Gm29663	ENSMUSG00000101314	NA	CpG
chr1	12692998	-	2.90803e-16	4.64957e-14	-67.9569	465	Sulf1	ENSMUSG00000016918	240725	CpG
chr1	12693013	-	1.40232e-25	5.42628e-23	-72.3465	480	Sulf1	ENSMUSG00000016918	240725	CpG
chr1	12693030	-	0.00039517	0.00779828	-45.7895	497	Sulf1	ENSMUSG00000016918	240725	CpG
chr1	12693090	+	1.45237e-08	8.41597e-07	-63.0592	557	Sulf1	ENSMUSG00000016918	240725	CpG
chr1	12693099	+	1.52584e-12	1.59386e-10	-72.3574	566	Sulf1	ENSMUSG00000016918	240725	CpG
chr1	12693198	-	2.01299e-05	0.000604437	-69.3229	665	Sulf1	ENSMUSG00000016918	240725	CpG
chr1	12693280	-	5.634e-55	2.36438e-51	-90.9094	747	Sulf1	ENSMUSG00000016918	240725	CpG
chr1	12693365	+	5.11353e-29	2.66527e-26	-70.2879	832	Sulf1	ENSMUSG00000016918	240725	CpG
chr1	12693368	+	0.00135433	0.0211538	-29.3412	835	Sulf1	ENSMUSG00000016918	240725	CpG
chr1	12795468	-	5.19202e-06	0.000180961	-55.4257	10024	Sulf1	ENSMUSG00000016918	240725	CpG
chr1	12836085	-	2.10554e-05	0.000629118	-56.5079	56	Sulf1	ENSMUSG00000016918	240725	CpG
chr1	12990414	+	4.04812e-10	3.02585e-08	-70.0895	499	Slco5a1	ENSMUSG00000025938	240726	CpG
chr1	12990445	+	1.12016e-20	2.81127e-18	-54.7083	468	Slco5a1	ENSMUSG00000025938	240726	CpG
chr1	12990673	-	7.09187e-08	3.65524e-06	-56.1386	240	Slco5a1	ENSMUSG00000025938	240726	CpG
chr1	12990701	-	2.88405e-06	0.000106933	-78.7724	212	Slco5a1	ENSMUSG00000025938	240726	CpG
chr1	12991092	-	0.000445687	0.00861477	-45.1963	42	Slco5a1	ENSMUSG00000025938	240726	CpG
chr1	12991131	-	0.00149739	0.0228903	-78.0303	3	Slco5a1	ENSMUSG00000025938	240726	CpG
chr1	13125235	+	1.53444e-06	6.05025e-05	-36.8649	1927	Prdm14	ENSMUSG00000042414	383491	CpG
chr1	13125253	+	0.000119471	0.00284822	-81.4103	1909	Prdm14	ENSMUSG00000042414	383491	CpG
chr1	13125286	+	3.25379e-07	1.47007e-05	-83.0836	1876	Prdm14	ENSMUSG00000042414	383491	CpG
chr1	13125293	+	0.000667985	0.0120029	-73.7983	1869	Prdm14	ENSMUSG00000042414	383491	CpG
chr1	13126163	+	7.51982e-05	0.00190985	-33.3226	999	Prdm14	ENSMUSG00000042414	383491	CpG
chr1	13126190	+	1.92437e-09	1.2931e-07	-78.1362	972	Prdm14	ENSMUSG00000042414	383491	CpG
chr1	13126416	-	3.29708e-06	0.000120502	-22.5556	746	Prdm14	ENSMUSG00000042414	383491	CpG
chr1	13126455	+	0.00063054	0.0114676	-52.996	707	Prdm14	ENSMUSG00000042414	383491	CpG
chr1	13126479	+	0.000216316	0.00472507	-79.0476	683	Prdm14	ENSMUSG00000042414	383491	CpG
chr1	13126491	+	1.02084e-05	0.000330172	-72.2849	671	Prdm14	ENSMUSG00000042414	383491	CpG
chr1	13126512	+	2.06998e-13	2.41373e-11	-44.8398	650	Prdm14	ENSMUSG00000042414	383491	CpG
chr1	13126519	+	1.54153e-07	7.43767e-06	-54.9573	643	Prdm14	ENSMUSG00000042414	383491	CpG
chr1	13126520	-	2.52023e-05	0.000736638	-40.8169	642	Prdm14	ENSMUSG00000042414	383491	CpG
chr1	13126530	-	1.73907e-06	6.76991e-05	-70.798	632	Prdm14	ENSMUSG00000042414	383491	CpG
chr1	13126577	-	0.002198	0.0308885	-53.5648	585	Prdm14	ENSMUSG00000042414	383491	CpG
chr1	13126592	-	0.000344717	0.00697068	-25.9394	570	Prdm14	ENSMUSG00000042414	383491	CpG
chr1	13126631	+	0.00293964	0.0386015	-67.6199	531	Prdm14	ENSMUSG00000042414	383491	CpG
chr1	13126638	+	1.46447e-12	1.5329e-10	-68.7563	524	Prdm14	ENSMUSG00000042414	383491	CpG
chr1	13126641	+	0.000378225	0.00752591	-50.6264	521	Prdm14	ENSMUSG00000042414	383491	CpG
chr1	13126650	+	0.000269334	0.00567252	-41.8677	512	Prdm14	ENSMUSG00000042414	383491	CpG
chr1	13126655	+	7.37822e-08	3.78987e-06	-68.4543	507	Prdm14	ENSMUSG00000042414	383491	CpG
chr1	13660502	-	0.00186006	0.0270868	-20.5128	43	Lactb2	ENSMUSG00000025937	212442	CpG
chr1	16093099	-	0.00211641	0.0299819	-27.0813	225	4930444P10Rik	ENSMUSG00000067795	75799	CpG
chr1	16283066	-	7.08161e-06	0.000238459	-25.7085	29436	Gm7568	ENSMUSG00000089982	102634042	CpG
chr1	17727736	-	0.000202423	0.00446472	-53.7299	89	Gm16070	ENSMUSG00000085125	NA	CpG
chr1	18016468	+	1.36462e-07	6.64873e-06	-25.381	281	Gm28755	ENSMUSG00000102001	NA	CpG
chr1	20761657	-	5.2172e-07	2.26803e-05	-56.0683	17896	Il17f	ENSMUSG00000041872	257630	CpG
chr1	20905285	+	0.000477432	0.00912354	-67.8205	10254	Gm24171	ENSMUSG00000077314	115485789	CpG
chr1	20935392	-	1.15611e-12	1.22692e-10	-83.2817	10318	Gm28064	ENSMUSG00000100929	NA	CpG
chr1	20935398	-	8.44146e-33	6.0075e-30	-96.5986	10312	Gm28064	ENSMUSG00000100929	NA	CpG
chr1	20935412	-	1.19564e-05	0.000380174	-61.5931	10298	Gm28064	ENSMUSG00000100929	NA	CpG
chr1	20935425	-	0.0030465	0.0396567	-75.1337	10285	Gm28064	ENSMUSG00000100929	NA	CpG
chr1	21617431	+	0.00137706	0.0214373	-76.7247	104374	Gm7658	ENSMUSG00000082935	NA	CpG
chr1	22268747	+	3.97367e-42	5.75649e-39	-95.5556	30897	Gm28239	ENSMUSG00000100418	NA	CpG
chr1	22268765	+	3.92264e-20	9.32166e-18	-95.5234	30915	Gm28239	ENSMUSG00000100418	NA	CpG
chr1	22268816	-	1.16206e-19	2.65754e-17	-28.1324	30966	Gm28239	ENSMUSG00000100418	NA	CpG
chr1	22534086	-	0.00298086	0.0390218	-50.9524	21556	Rims1	ENSMUSG00000041670	NA	CpG
chr1	22534113	-	1.15385e-28	5.82032e-26	-61.445	21583	Rims1	ENSMUSG00000041670	NA	CpG
chr1	22534139	-	0.00028133	0.0058862	-29.3981	21609	Rims1	ENSMUSG00000041670	NA	CpG
chr1	22534141	-	1.22028e-05	0.000387191	-29.8319	21611	Rims1	ENSMUSG00000041670	NA	CpG
chr1	23656534	-	0.00141827	0.0219388	-59.1439	81946	Gm28822	ENSMUSG00000099503	NA	CpG
chr1	23722474	-	0.00061532	0.0112459	-34.0326	39278	B3gat2	ENSMUSG00000026156	NA	CpG
chr1	23776701	-	2.66764e-06	9.9571e-05	-58.5504	14689	B3gat2	ENSMUSG00000026156	NA	CpG
chr1	24185236	-	0.000160215	0.00366153	-75	7625	Col9a1	ENSMUSG00000026147	12839	CpG
chr1	24185257	-	1.35417e-06	5.39589e-05	-50.7758	7646	Col9a1	ENSMUSG00000026147	12839	CpG
chr1	25430808	-	1.00886e-08	6.0041e-07	-35.1054	20262	Gm25294	ENSMUSG00000084740	115487617	CpG
chr1	25430825	-	8.57255e-06	0.000282677	-32.2893	20245	Gm25294	ENSMUSG00000084740	115487617	CpG
chr1	25831642	+	0.000198671	0.00439519	-34.4587	984	Gm9884	ENSMUSG00000104516	NA	CpG
chr1	26201975	+	1.06274e-12	1.13487e-10	-71.9732	204815	Gm18443	ENSMUSG00000101618	NA	CpG
chr1	29604874	+	0.000398433	0.00784859	-55.1698	118958	Gm5525	ENSMUSG00000099492	NA	CpG
chr1	34236904	-	1.98533e-11	1.78483e-09	-52.4834	307	Dst	ENSMUSG00000026131	13518	CpG
chr1	34240110	+	6.30838e-18	1.20959e-15	-79.9225	3513	Dst	ENSMUSG00000026131	13518	CpG
chr1	34240111	-	1.32891e-06	5.30825e-05	-73.7478	3514	Dst	ENSMUSG00000026131	13518	CpG
chr1	34433016	+	7.57355e-32	5.01298e-29	-85.3444	182	Mir5103	ENSMUSG00000092852	NA	CpG
chr1	34433025	+	1.60131e-25	6.17867e-23	-83.1719	173	Mir5103	ENSMUSG00000092852	NA	CpG
chr1	34433026	-	1.23667e-08	7.24757e-07	-82.5846	172	Mir5103	ENSMUSG00000092852	NA	CpG
chr1	34433049	+	5.29131e-05	0.00140808	-23.7225	149	Mir5103	ENSMUSG00000092852	NA	CpG
chr1	34433144	-	0.00021067	0.00461686	-46.0678	54	Mir5103	ENSMUSG00000092852	NA	CpG
chr1	34433241	-	0.000597676	0.0109806	-52.6707	22	Gm37233	ENSMUSG00000102336	NA	CpG
chr1	34433265	-	6.13853e-14	7.62769e-12	-72.5975	0	Gm37233	ENSMUSG00000102336	NA	CpG
chr1	34433268	-	1.3673e-11	1.25926e-09	-74.4314	3	Gm37233	ENSMUSG00000102336	NA	CpG
chr1	34433273	-	2.50037e-09	1.65179e-07	-71.6235	8	Gm37233	ENSMUSG00000102336	NA	CpG
chr1	34801913	-	0.00329364	0.0420972	-21.3166	118	Arhgef4	ENSMUSG00000118272	NA	CpG
chr1	34801932	-	1.70617e-09	1.15717e-07	-51.4675	137	Arhgef4	ENSMUSG00000118272	NA	CpG
chr1	34801970	-	1.03089e-07	5.15409e-06	-47.551	175	Arhgef4	ENSMUSG00000118272	NA	CpG
chr1	35429157	+	0.000482488	0.00920683	-54.4586	222139	Gm37068	ENSMUSG00000104417	NA	CpG
chr1	36065491	+	2.99559e-06	0.000110746	-37.7762	2908	Hs6st1	ENSMUSG00000045216	50785	CpG
chr1	36065603	-	5.89578e-05	0.0015473	-34.0695	2796	Hs6st1	ENSMUSG00000045216	50785	CpG
chr1	36369285	+	0.00182142	0.0266612	-28.9404	103	Kansl3	ENSMUSG00000010453	226976	CpG
chr1	36530756	-	0.000665784	0.0119736	-56.0247	2518	Gm38033	ENSMUSG00000102845	NA	CpG
chr1	36530810	-	0.000176509	0.00397544	-52.6921	2572	Gm38033	ENSMUSG00000102845	NA	CpG
chr1	36607071	+	1.56241e-10	1.23931e-08	-69.9781	5268	Gm6428	ENSMUSG00000089906	NA	CpG
chr1	36607102	+	1.13767e-05	0.000363828	-69.0185	5299	Gm6428	ENSMUSG00000089906	NA	CpG
chr1	36607107	+	3.17503e-15	4.54454e-13	-84.6561	5304	Gm6428	ENSMUSG00000089906	NA	CpG
chr1	36607233	-	0.000221126	0.00480975	-67.6103	5430	Gm6428	ENSMUSG00000089906	NA	CpG
chr1	36721622	+	7.72235e-18	1.46621e-15	-35.8687	7075	4933424G06Rik	ENSMUSG00000102416	NA	CpG
chr1	36836352	+	1.06695e-32	7.50129e-30	-94.3595	11570	Tmem131	ENSMUSG00000026116	56030	CpG
chr1	36984336	+	1.09979e-07	5.47103e-06	-79.0588	21102	n-R5s210	ENSMUSG00000095944	NA	CpG
chr1	37098320	+	3.27213e-19	7.16512e-17	-92.8571	2210	Vwa3b	ENSMUSG00000050122	70853	CpG
chr1	37218785	+	2.33665e-08	1.31017e-06	-78.0664	405	Cnga3	ENSMUSG00000026114	12790	CpG
chr1	37218861	-	7.1993e-24	2.39236e-21	-76.5734	343	Cnga3	ENSMUSG00000026114	12790	CpG
chr1	37218877	-	0.00203551	0.0290767	-44.5404	327	Cnga3	ENSMUSG00000026114	12790	CpG
chr1	37665649	-	0.0011245	0.0182546	-37.41	4926	4930470B04Rik	ENSMUSG00000104365	NA	CpG
chr1	38210579	+	3.62478e-05	0.00101496	-56.3481	13135	Aff3	ENSMUSG00000037138	16764	CpG
chr1	38210637	-	9.44527e-07	3.88689e-05	-70.5125	13193	Aff3	ENSMUSG00000037138	16764	CpG
chr1	38210645	-	7.16594e-09	4.38854e-07	-65.5211	13201	Aff3	ENSMUSG00000037138	16764	CpG
chr1	38353294	+	0.000243325	0.00521375	-21.7725	31654	Gm16152	ENSMUSG00000087131	NA	CpG
chr1	38384910	+	2.73137e-05	0.000791083	-55.4837	38	Gm16152	ENSMUSG00000087131	NA	CpG
chr1	38384970	+	0.00200495	0.0287381	-34.3883	20	Gm16152	ENSMUSG00000087131	NA	CpG
chr1	38418384	+	0.000728976	0.0128757	-26.8849	29554	Gm16152	ENSMUSG00000087131	NA	CpG
chr1	39715225	+	1.6843e-08	9.66087e-07	-54.7201	5771	Rfx8	ENSMUSG00000057173	619289	CpG
chr1	39720744	+	4.56986e-12	4.48581e-10	-57.619	252	Rfx8	ENSMUSG00000057173	619289	CpG
chr1	39720777	+	8.03392e-05	0.00202188	-81.9444	219	Rfx8	ENSMUSG00000057173	619289	CpG
chr1	39720778	-	2.35544e-05	0.000694306	-83.3987	218	Rfx8	ENSMUSG00000057173	619289	CpG
chr1	39720785	-	5.16025e-13	5.73933e-11	-80.4936	211	Rfx8	ENSMUSG00000057173	619289	CpG
chr1	39720820	-	1.89299e-27	8.6099e-25	-91.6925	176	Rfx8	ENSMUSG00000057173	619289	CpG
chr1	39720827	-	1.78695e-06	6.9344e-05	-53.6506	169	Rfx8	ENSMUSG00000057173	619289	CpG
chr1	39721494	-	0.000928379	0.0156585	-36.2464	496	Rfx8	ENSMUSG00000057173	619289	CpG
chr1	39900371	+	1.8798e-05	0.000568996	-35.346	541	Map4k4	ENSMUSG00000026074	26921	CpG
chr1	39906251	+	3.99512e-10	2.98898e-08	-79.3207	5020	Map4k4	ENSMUSG00000026074	26921	CpG
chr1	40268952	+	0.000281048	0.00588089	-20.943	2294	Il1r1	ENSMUSG00000026072	16177	CpG
chr1	40680657	-	1.89865e-11	1.71334e-09	-40.2226	82	Slc9a2	ENSMUSG00000026062	226999	CpG
chr1	40680689	-	4.07222e-08	2.1875e-06	-36.6589	114	Slc9a2	ENSMUSG00000026062	226999	CpG
chr1	40692798	+	0.000529837	0.00994753	-28.3601	4837	Gm37623	ENSMUSG00000103679	NA	CpG
chr1	40925028	-	0.00225938	0.0315576	-73.2323	60795	Gm5973	ENSMUSG00000094136	NA	CpG
chr1	40968232	+	0.00397284	0.0485161	-30.8014	103999	Gm5973	ENSMUSG00000094136	NA	CpG
chr1	40968337	-	6.92147e-05	0.00177573	-34.1468	104104	Gm5973	ENSMUSG00000094136	NA	CpG
chr1	41157102	+	3.64332e-05	0.00101917	-66.2542	24149	4930448I06Rik	ENSMUSG00000104072	74897	CpG
chr1	41157209	-	4.93908e-06	0.000172967	-76.9739	24042	4930448I06Rik	ENSMUSG00000104072	74897	CpG
chr1	41157232	+	6.556e-09	4.04175e-07	-53.8615	24019	4930448I06Rik	ENSMUSG00000104072	74897	CpG
chr1	41157233	-	1.43831e-06	5.7066e-05	-63.3289	24018	4930448I06Rik	ENSMUSG00000104072	74897	CpG
chr1	42325708	+	3.10243e-08	1.70066e-06	-68.568	30228	Gm28140	ENSMUSG00000100180	NA	CpG
chr1	42325721	-	0.000127265	0.00300952	-42.193	30215	Gm28140	ENSMUSG00000100180	NA	CpG
chr1	42347710	-	1.70969e-07	8.17151e-06	-51.6528	8226	Gm28140	ENSMUSG00000100180	NA	CpG
chr1	42347716	-	6.28603e-11	5.27929e-09	-77.1383	8220	Gm28140	ENSMUSG00000100180	NA	CpG
chr1	44198842	-	1.83291e-09	1.23592e-07	-58.9862	13319	Gm15833	ENSMUSG00000089703	NA	CpG
chr1	44551919	+	0.000588014	0.0108349	-23.7434	191	Gulp1	ENSMUSG00000056870	70676	CpG
chr1	45926479	-	0.00128393	0.0202839	-55.9669	39	Slc40a1	ENSMUSG00000025993	53945	CpG
chr1	46425476	+	3.11607e-10	2.36258e-08	-45.4872	115	Dnah7c	ENSMUSG00000101337	100101919	CpG
chr1	46425582	-	0.000368218	0.00736097	-39.1585	9	Dnah7c	ENSMUSG00000101337	100101919	CpG
chr1	48673574	+	0.00225306	0.0314948	-21.6022	59515	Gm8354	ENSMUSG00000101721	NA	CpG
chr1	50926600	+	0.000321253	0.00657946	-41.3982	918	Tmeff2	ENSMUSG00000026109	56363	CpG
chr1	51217335	+	0.000404803	0.00795636	-68.8325	22113	Gm29325	ENSMUSG00000099625	NA	CpG
chr1	51217343	+	0.000208171	0.0045744	-79.5511	22121	Gm29325	ENSMUSG00000099625	NA	CpG
chr1	51217397	+	1.05912e-06	4.32002e-05	-51.4522	22175	Gm29325	ENSMUSG00000099625	NA	CpG
chr1	51477783	+	8.92571e-05	0.00221199	-47.4728	283	Nabp1	ENSMUSG00000026107	109019	CpG
chr1	52008954	+	0.00110817	0.0180399	-73.8335	327	Stat4	ENSMUSG00000062939	20849	CpG
chr1	52008972	+	0.00122878	0.019601	-46.5682	345	Stat4	ENSMUSG00000062939	20849	CpG
chr1	52009126	+	0.000257454	0.00546296	-54.0433	499	Stat4	ENSMUSG00000062939	20849	CpG
chr1	52009171	+	0.000312566	0.00642853	-42.4644	544	Stat4	ENSMUSG00000062939	20849	CpG
chr1	52243229	+	0.00364573	0.0454917	-24.8016	9996	Gls	ENSMUSG00000026103	14660	CpG
chr1	52676243	+	7.17571e-05	0.00183309	-75.5701	6891	Mfsd6	ENSMUSG00000041439	98682	CpG
chr1	54802784	+	2.48821e-08	1.38618e-06	-78.7302	10658	Ankrd44	ENSMUSG00000052331	329154	CpG
chr1	54802794	+	6.48427e-07	2.76568e-05	-85.7143	10648	Ankrd44	ENSMUSG00000052331	329154	CpG
chr1	54802846	+	0.0015995	0.0241233	-48.1895	10596	Ankrd44	ENSMUSG00000052331	329154	CpG
chr1	54802853	+	0.00198851	0.0285489	-52.9984	10589	Ankrd44	ENSMUSG00000052331	329154	CpG
chr1	54802855	+	3.39651e-05	0.000958892	-68.7665	10587	Ankrd44	ENSMUSG00000052331	329154	CpG
chr1	54802905	-	3.57343e-06	0.000129601	-30.8375	10537	Ankrd44	ENSMUSG00000052331	329154	CpG
chr1	54802919	-	1.51073e-09	1.03201e-07	-36.5154	10523	Ankrd44	ENSMUSG00000052331	329154	CpG
chr1	54802938	-	0.000101237	0.00246992	-52.4495	10504	Ankrd44	ENSMUSG00000052331	329154	CpG
chr1	55914047	-	8.91273e-08	4.51316e-06	-25.2971	17193	9130227L01Rik	ENSMUSG00000099950	NA	CpG
chr1	55914062	-	0.000274768	0.00576519	-65.9041	17178	9130227L01Rik	ENSMUSG00000099950	NA	CpG
chr1	56970758	+	0.000458566	0.00882213	-38.6695	653	9130024F11Rik	ENSMUSG00000087022	NA	CpG
chr1	56970785	+	3.25075e-22	9.31239e-20	-75.5827	626	9130024F11Rik	ENSMUSG00000087022	NA	CpG
chr1	56970788	+	0.00269271	0.0361568	-75.0926	623	9130024F11Rik	ENSMUSG00000087022	NA	CpG
chr1	56977164	+	0.00226891	0.0316641	-54.6411	360	Gm4081	ENSMUSG00000104310	NA	CpG
chr1	56980858	+	6.21672e-06	0.000212499	-61.6419	2207	Satb2	ENSMUSG00000038331	212712	CpG
chr1	56984442	+	0.000436903	0.00847234	-50.5307	5791	Satb2	ENSMUSG00000038331	212712	CpG
chr1	56984461	+	8.74497e-09	5.26526e-07	-55.7386	5810	Satb2	ENSMUSG00000038331	212712	CpG
chr1	56984466	+	4.49008e-15	6.32454e-13	-73.8961	5815	Satb2	ENSMUSG00000038331	212712	CpG
chr1	58652970	-	7.74536e-05	0.00195943	-23.1025	328	Gm20257	ENSMUSG00000102059	NA	CpG
chr1	58795811	+	0.000208679	0.0045821	-26.2754	333	Casp8	ENSMUSG00000026029	12370	CpG
chr1	58795816	+	1.27e-10	1.0211e-08	-33.9636	338	Casp8	ENSMUSG00000026029	12370	CpG
chr1	58795848	+	9.90062e-09	5.9017e-07	-37.4445	370	Casp8	ENSMUSG00000026029	12370	CpG
chr1	59376351	-	0.000975882	0.0163024	-24.5039	2578	Gm29016	ENSMUSG00000099922	NA	CpG
chr1	59381808	-	8.05681e-06	0.000267688	-85.4917	2877	Gm29016	ENSMUSG00000099922	NA	CpG
chr1	59423439	+	9.00823e-05	0.00223	-68.254	26062	Gm37737	ENSMUSG00000104502	NA	CpG
chr1	59540710	-	1.09863e-14	1.48332e-12	-81.4037	3480	1700122D07Rik	ENSMUSG00000101409	NA	CpG
chr1	59540733	-	0.000305122	0.00630044	-26.798	3487	Gm973	ENSMUSG00000047361	381260	CpG
chr1	59540750	-	0.00327897	0.0419465	-48.4629	3470	Gm973	ENSMUSG00000047361	381260	CpG
chr1	59540760	-	0.00304675	0.0396587	-31.4636	3460	Gm973	ENSMUSG00000047361	381260	CpG
chr1	59540769	-	2.99442e-12	3.00308e-10	-52.096	3451	Gm973	ENSMUSG00000047361	381260	CpG
chr1	59540977	-	2.46626e-07	1.14202e-05	-88	3243	Gm973	ENSMUSG00000047361	381260	CpG
chr1	59540991	-	0.00116162	0.0187355	-76.6667	3229	Gm973	ENSMUSG00000047361	381260	CpG
chr1	59584876	+	0.00107018	0.01755	-28.925	2479	Gm973	ENSMUSG00000047361	381260	CpG
chr1	59584878	+	5.54239e-10	4.04474e-08	-29.1772	2481	Gm973	ENSMUSG00000047361	381260	CpG
chr1	60936334	+	0.00291605	0.0383685	-46.9697	12130	Gm11582	ENSMUSG00000080800	NA	CpG
chr1	60936339	+	0.0022066	0.0309794	-40.6566	12125	Gm11582	ENSMUSG00000080800	NA	CpG
chr1	61234184	+	4.28886e-09	2.73434e-07	-43.3454	36941	Gm11591	ENSMUSG00000080785	NA	CpG
chr1	61234185	-	0.000301798	0.00624068	-37.3921	36942	Gm11591	ENSMUSG00000080785	NA	CpG
chr1	62702682	+	4.29939e-05	0.0011769	-60.7612	602	Nrp2	ENSMUSG00000025969	18187	CpG
chr1	62703680	-	7.28741e-09	4.45622e-07	-26.5937	21	Nrp2	ENSMUSG00000025969	18187	CpG
chr1	62703699	+	2.09065e-14	2.72423e-12	-52.1507	2	Nrp2	ENSMUSG00000025969	18187	CpG
chr1	62703700	-	9.76577e-06	0.000317395	-37.6417	1	Nrp2	ENSMUSG00000025969	18187	CpG
chr1	62703711	-	1.00095e-09	7.02156e-08	-50.5686	8	Nrp2	ENSMUSG00000025969	18187	CpG
chr1	62703727	+	8.4251e-07	3.50965e-05	-28.7719	24	Nrp2	ENSMUSG00000025969	18187	CpG
chr1	62703728	-	6.65325e-26	2.67096e-23	-61.2563	25	Nrp2	ENSMUSG00000025969	18187	CpG
chr1	62706434	+	5.64802e-07	2.43606e-05	-35.406	2731	Nrp2	ENSMUSG00000025969	18187	CpG
chr1	63273273	-	7.55104e-12	7.20809e-10	-69.8744	3	Zdbf2	ENSMUSG00000027520	73884	CpG
chr1	63273287	-	0.000149361	0.00344871	-25.4034	17	Zdbf2	ENSMUSG00000027520	73884	CpG
chr1	63273779	-	0.000633523	0.0115129	-41.1111	415	Gm24513	ENSMUSG00000092705	NA	CpG
chr1	63401317	+	2.01792e-09	1.35105e-07	-33.2937	35951	Gm11605	ENSMUSG00000081643	NA	CpG
chr1	63446030	+	2.40044e-09	1.59093e-07	-25.8666	94	Adam23	ENSMUSG00000025964	23792	CpG
chr1	63968190	-	7.45376e-06	0.000249689	-32.724	3462	Gm13749	ENSMUSG00000044689	NA	CpG
chr1	64117049	+	2.84715e-05	0.00082082	-30.5487	4432	Klf7	ENSMUSG00000025959	93691	CpG
chr1	64600652	+	0.000680993	0.0121943	-42.3802	14978	Mettl21a	ENSMUSG00000025956	67099	CpG
chr1	64735282	-	9.56526e-16	1.45398e-13	-68.6092	957	Gm38058	ENSMUSG00000102140	NA	CpG
chr1	64735313	-	0.00256092	0.0347529	-27.0471	926	Gm38058	ENSMUSG00000102140	NA	CpG
chr1	64736127	+	0.000607218	0.0111223	-23.3498	112	Gm38058	ENSMUSG00000102140	NA	CpG
chr1	64736129	+	6.74581e-08	3.48969e-06	-29.304	110	Gm38058	ENSMUSG00000102140	NA	CpG
chr1	64736141	+	0.000110927	0.00267098	-42.4611	98	Gm38058	ENSMUSG00000102140	NA	CpG
chr1	64736180	+	0.00130417	0.0205374	-30.8843	59	Gm38058	ENSMUSG00000102140	NA	CpG
chr1	66379308	+	4.95974e-05	0.00133292	-20.7428	1203	Map2	ENSMUSG00000015222	17756	CpG
chr1	66569892	-	0.000685715	0.0122599	-32.3328	101444	Unc80	ENSMUSG00000055567	329178	CpG
chr1	68625188	+	4.2673e-19	9.22519e-17	-67.1181	15640	Gm37735	ENSMUSG00000104508	NA	CpG
chr1	69826952	+	2.32393e-12	2.36857e-10	-64.5528	17	Spag16	ENSMUSG00000053153	66722	CpG
chr1	69826954	+	7.23951e-13	7.89659e-11	-66.9801	15	Spag16	ENSMUSG00000053153	66722	CpG
chr1	69826973	+	0.00289405	0.0381658	-29.6387	1	Spag16	ENSMUSG00000053153	66722	CpG
chr1	69826991	+	0.00258795	0.0350507	-50.1111	0	Spag16	ENSMUSG00000053153	66722	CpG
chr1	69827014	+	4.81157e-12	4.70718e-10	-66.7083	21	Spag16	ENSMUSG00000053153	66722	CpG
chr1	69973577	+	0.00023463	0.0050549	-37.9828	18447	Gm23879	ENSMUSG00000080524	115487680	CpG
chr1	72038287	-	6.42494e-05	0.00166661	-45.3022	443	4930556G22Rik	ENSMUSG00000101764	NA	CpG
chr1	72121520	-	0.000885794	0.0150846	-42.381	480	Gm4319	ENSMUSG00000102123	NA	CpG
chr1	72254424	+	2.34097e-26	9.7939e-24	-75.4274	583	Gm25939	ENSMUSG00000093843	115487691	CpG
chr1	72254552	-	4.46676e-08	2.38277e-06	-66.4262	455	Gm25939	ENSMUSG00000093843	115487691	CpG
chr1	72254567	+	0.000558658	0.0104037	-53.546	440	Gm25939	ENSMUSG00000093843	115487691	CpG
chr1	72254568	-	0.000195412	0.00433735	-55.9449	439	Gm25939	ENSMUSG00000093843	115487691	CpG
chr1	72379534	+	0.00150201	0.0229488	-46.9948	72106	Xrcc5	ENSMUSG00000026187	22596	CpG
chr1	72536207	-	0.00206975	0.0294649	-42.8882	722	2004-03-01	ENSMUSG00000039372	381270	CpG
chr1	73046237	-	0.000626371	0.0114054	-27.5317	21667	1700027A15Rik	ENSMUSG00000101968	69449	CpG
chr1	73912576	+	0.000854345	0.0146557	-21.5567	15640	Tns1	ENSMUSG00000055322	21961	CpG
chr1	73959914	-	4.30418e-05	0.00117813	-59.8623	3128	Tns1	ENSMUSG00000055322	21961	CpG
chr1	74041162	+	8.15864e-09	4.94147e-07	-30.0803	4004	Tns1	ENSMUSG00000055322	21961	CpG
chr1	74041209	+	6.94598e-10	4.99033e-08	-63.9101	4051	Tns1	ENSMUSG00000055322	21961	CpG
chr1	74041210	-	4.30113e-09	2.74173e-07	-67.5653	4052	Tns1	ENSMUSG00000055322	21961	CpG
chr1	74082413	+	0.001618	0.0243297	-44.3381	8937	Tns1	ENSMUSG00000055322	21961	CpG
chr1	74082564	-	1.61852e-07	7.76858e-06	-38.1419	8786	Tns1	ENSMUSG00000055322	21961	CpG
chr1	74095037	-	6.23657e-05	0.00162427	-75.5419	1787	Tns1	ENSMUSG00000055322	21961	CpG
chr1	74098356	+	1.10218e-11	1.0274e-09	-64.882	1487	Tns1	ENSMUSG00000055322	21961	CpG
chr1	74098357	-	5.69796e-14	7.10844e-12	-59.8588	1488	Tns1	ENSMUSG00000055322	21961	CpG
chr1	74099044	-	2.70679e-09	1.7792e-07	-50.0794	2175	Tns1	ENSMUSG00000055322	21961	CpG
chr1	74124761	+	1.34057e-24	4.82077e-22	-60.3924	311	Tns1	ENSMUSG00000055322	21961	CpG
chr1	74124767	+	9.04826e-06	0.000296586	-23.2027	317	Tns1	ENSMUSG00000055322	21961	CpG
chr1	74124780	+	1.12e-12	1.19257e-10	-34.7867	330	Tns1	ENSMUSG00000055322	21961	CpG
chr1	74398011	-	1.22616e-08	7.19215e-07	-29.418	3700	Mir26b	ENSMUSG00000065468	387219	CpG
chr1	74776104	+	0.000106581	0.00258066	-61.7415	1300	Gm29539	ENSMUSG00000099472	NA	CpG
chr1	74784615	+	8.23579e-06	0.00027301	-28.1454	2175	Wnt6	ENSMUSG00000033227	22420	CpG
chr1	74816778	+	0.00281981	0.0374264	-49.4304	23414	Wnt10a	ENSMUSG00000026167	NA	CpG
chr1	74855797	-	5.59687e-09	3.49706e-07	-24.7926	862	Cdk5r2	ENSMUSG00000090071	12570	CpG
chr1	74882067	+	2.53019e-05	0.00073918	-26.3561	2540	Fev	ENSMUSG00000055197	260298	CpG
chr1	74884003	+	6.13986e-15	8.51553e-13	-77.5529	604	Fev	ENSMUSG00000055197	260298	CpG
chr1	74884441	+	2.72562e-06	0.000101559	-27.521	166	Fev	ENSMUSG00000055197	260298	CpG
chr1	74950507	-	0.00412989	0.0499857	-55.6075	934	Ihh	ENSMUSG00000006538	16147	CpG
chr1	75209125	+	0.00175205	0.0258832	-21.2885	297	Glb1l	ENSMUSG00000026200	74577	CpG
chr1	75209213	-	6.17599e-11	5.19223e-09	-39.8957	209	Glb1l	ENSMUSG00000026200	74577	CpG
chr1	75209233	-	0.000866837	0.0148282	-31.9934	189	Glb1l	ENSMUSG00000026200	74577	CpG
chr1	75219844	+	4.70505e-10	3.47415e-08	-31.0668	20	Tuba4a	ENSMUSG00000026202	22145	CpG
chr1	75219845	-	1.77592e-07	8.46221e-06	-25.4746	19	Tuba4a	ENSMUSG00000026202	22145	CpG
chr1	75219874	+	4.43921e-12	4.36282e-10	-34.6122	8	Tuba4a	ENSMUSG00000026202	22145	CpG
chr1	75219875	-	0.00160017	0.0241307	-23.4656	9	Tuba4a	ENSMUSG00000026202	22145	CpG
chr1	75219876	+	0.000161599	0.0036888	-22.3919	10	Tuba4a	ENSMUSG00000026202	22145	CpG
chr1	75219877	-	7.02669e-09	4.30974e-07	-32.0996	11	Tuba4a	ENSMUSG00000026202	22145	CpG
chr1	75344550	+	0.00117766	0.0189544	-29.0358	15778	Des	ENSMUSG00000026208	13346	CpG
chr1	75360503	+	3.40586e-09	2.20594e-07	-63.235	173	Des	ENSMUSG00000026208	13346	CpG
chr1	75361051	-	2.89877e-16	4.63658e-14	-63.9516	474	Des	ENSMUSG00000026208	13346	CpG
chr1	75361099	-	9.56105e-09	5.71015e-07	-77.248	426	Des	ENSMUSG00000026208	13346	CpG
chr1	75388736	+	9.7271e-06	0.000316316	-45.992	3125	Speg	ENSMUSG00000026207	11790	CpG
chr1	75388748	+	6.74974e-12	6.48027e-10	-52.0202	3137	Speg	ENSMUSG00000026207	11790	CpG
chr1	75388765	+	6.22878e-15	8.62438e-13	-87.4074	3154	Speg	ENSMUSG00000026207	11790	CpG
chr1	75388768	+	2.44847e-16	3.95361e-14	-67.1605	3157	Speg	ENSMUSG00000026207	11790	CpG
chr1	75388781	+	1.43968e-12	1.50851e-10	-78.062	3170	Speg	ENSMUSG00000026207	11790	CpG
chr1	75389143	+	1.70349e-09	1.15555e-07	-54.4338	3532	Speg	ENSMUSG00000026207	11790	CpG
chr1	75389167	+	1.73152e-06	6.74244e-05	-68.4969	3556	Speg	ENSMUSG00000026207	11790	CpG
chr1	75423213	+	4.89653e-09	3.08934e-07	-24.8855	296	Speg	ENSMUSG00000026207	11790	CpG
chr1	75423218	+	3.46732e-07	1.55755e-05	-63.1454	291	Speg	ENSMUSG00000026207	11790	CpG
chr1	75423224	+	3.55588e-09	2.29543e-07	-43.261	285	Speg	ENSMUSG00000026207	11790	CpG
chr1	75423280	-	2.64309e-16	4.24933e-14	-51.6015	229	Speg	ENSMUSG00000026207	11790	CpG
chr1	75423307	-	1.00187e-06	4.1042e-05	-77.2577	202	Speg	ENSMUSG00000026207	11790	CpG
chr1	75423342	-	0.00215991	0.0304468	-43.7883	167	Speg	ENSMUSG00000026207	11790	CpG
chr1	75487281	-	2.93231e-05	0.000842118	-40.6025	47	Obsl1	ENSMUSG00000026211	98733	CpG
chr1	75487301	+	0.000246295	0.00526686	-67.0324	67	Obsl1	ENSMUSG00000026211	98733	CpG
chr1	75487456	-	1.89598e-10	1.48217e-08	-30.2804	222	Obsl1	ENSMUSG00000026211	98733	CpG
chr1	75487458	-	0.000507431	0.00959858	-63.1731	224	Obsl1	ENSMUSG00000026211	98733	CpG
chr1	75492786	+	1.84079e-07	8.74167e-06	-54.2384	154	Obsl1	ENSMUSG00000026211	98733	CpG
chr1	75492787	-	0.000910805	0.015426	-43.0746	155	Obsl1	ENSMUSG00000026211	98733	CpG
chr1	77031235	-	6.49567e-14	8.0518e-12	-56.3945	3442	Gm816	ENSMUSG00000100534	NA	CpG
chr1	77256502	+	9.28448e-09	5.55885e-07	-81.8591	109509	Gm38265	ENSMUSG00000102904	NA	CpG
chr1	77256509	+	4.86531e-06	0.000170689	-76.7991	109516	Gm38265	ENSMUSG00000102904	NA	CpG
chr1	77256649	-	4.06902e-13	4.58199e-11	-73.2499	109656	Gm38265	ENSMUSG00000102904	NA	CpG
chr1	77256656	-	3.3626e-08	1.83464e-06	-59.5383	109663	Gm38265	ENSMUSG00000102904	NA	CpG
chr1	77259814	+	0.000114417	0.00274428	-44.2284	112821	Gm38265	ENSMUSG00000102904	NA	CpG
chr1	77412378	-	0.000124678	0.00295643	-57.1528	34770	Epha4	ENSMUSG00000026235	13838	CpG
chr1	77412435	-	1.33435e-43	2.2353e-40	-86.8889	34827	Epha4	ENSMUSG00000026235	13838	CpG
chr1	77513467	+	1.44324e-08	8.37016e-07	-20.1967	1611	Epha4	ENSMUSG00000026235	13838	CpG
chr1	77513505	+	0.00116466	0.0187785	-24.2121	1573	Epha4	ENSMUSG00000026235	13838	CpG
chr1	77513805	-	2.23198e-07	1.04183e-05	-37.7706	1273	Epha4	ENSMUSG00000026235	13838	CpG
chr1	77513807	-	0.000410474	0.00804684	-30.4113	1271	Epha4	ENSMUSG00000026235	13838	CpG
chr1	77754629	+	0.00147807	0.0226547	-29.7067	143816	Gm26263	ENSMUSG00000065215	115487657	CpG
chr1	78171389	+	2.92538e-05	0.000840455	-34.1417	25448	Pax3	ENSMUSG00000004872	18505	CpG
chr1	78171390	-	0.00120375	0.0192843	-29.9427	25447	Pax3	ENSMUSG00000004872	18505	CpG
chr1	78196353	+	3.44991e-08	1.87774e-06	-32.7203	484	Pax3	ENSMUSG00000004872	18505	CpG
chr1	78196483	+	4.1262e-06	0.000147274	-20.0625	354	Pax3	ENSMUSG00000004872	18505	CpG
chr1	78309818	+	8.07266e-19	1.70444e-16	-70.9779	526	Sgpp2	ENSMUSG00000032908	433323	CpG
chr1	78309831	+	0.00202463	0.0289569	-57.5	513	Sgpp2	ENSMUSG00000032908	433323	CpG
chr1	78820259	+	1.80072e-08	1.02823e-06	-36.7662	998	Gm29187	ENSMUSG00000101324	NA	CpG
chr1	78820277	+	0.00333077	0.0424757	-55.6078	980	Gm29187	ENSMUSG00000101324	NA	CpG
chr1	78820334	-	1.25839e-11	1.16396e-09	-79.1865	923	Gm29187	ENSMUSG00000101324	NA	CpG
chr1	78908234	+	3.83747e-18	7.5247e-16	-51.2654	59844	Gm5830	ENSMUSG00000072978	NA	CpG
chr1	78908235	-	7.92687e-21	2.01928e-18	-53.9286	59843	Gm5830	ENSMUSG00000072978	NA	CpG
chr1	79450464	+	2.6294e-05	0.000764978	-85.273	10343	Scg2	ENSMUSG00000050711	NA	CpG
chr1	79450511	+	4.25143e-13	4.77023e-11	-93.3712	10390	Scg2	ENSMUSG00000050711	NA	CpG
chr1	79450727	-	0.00137819	0.0214516	-74.3167	10606	Scg2	ENSMUSG00000050711	NA	CpG
chr1	79711651	-	6.58211e-06	0.000223488	-62.6097	11004	Wdfy1	ENSMUSG00000073643	69368	CpG
chr1	82446295	-	1.07201e-06	4.36779e-05	-70.5915	43548	Gm28940	ENSMUSG00000100786	NA	CpG
chr1	82586851	+	0.00150038	0.0229309	-25	1	Col4a4	ENSMUSG00000067158	12829	CpG
chr1	83277099	-	0.00016345	0.00372376	-41.7906	2065	Sphkap	ENSMUSG00000026163	77629	CpG
chr1	85886951	+	0.00276039	0.0368274	-49.0891	7329	Itm2c	ENSMUSG00000026223	NA	CpG
chr1	86018355	+	0.00290581	0.0382634	-55.8608	286	Spata3	ENSMUSG00000026226	70060	CpG
chr1	86018362	+	0.00094215	0.0158448	-67.216	293	Spata3	ENSMUSG00000026226	70060	CpG
chr1	86018365	+	1.18541e-19	2.70791e-17	-80.1587	296	Spata3	ENSMUSG00000026226	70060	CpG
chr1	86018378	+	1.90701e-28	9.47851e-26	-95.2381	309	Spata3	ENSMUSG00000026226	70060	CpG
chr1	86018387	+	1.94385e-09	1.3049e-07	-52.9138	318	Spata3	ENSMUSG00000026226	70060	CpG
chr1	86018389	+	7.83857e-12	7.46926e-10	-64.8268	320	Spata3	ENSMUSG00000026226	70060	CpG
chr1	86018418	+	2.87447e-08	1.58381e-06	-89.2857	349	Spata3	ENSMUSG00000026226	70060	CpG
chr1	86303142	-	2.24351e-07	1.04637e-05	-47.3707	91	B3gnt7	ENSMUSG00000079445	227327	CpG
chr1	86303152	-	1.89229e-06	7.31392e-05	-21.0483	81	B3gnt7	ENSMUSG00000079445	227327	CpG
chr1	86303709	+	1.43269e-08	8.31729e-07	-50.372	177	B3gnt7	ENSMUSG00000079445	227327	CpG
chr1	86303714	+	0.0017619	0.0259882	-53.7778	182	B3gnt7	ENSMUSG00000079445	227327	CpG
chr1	86311185	+	0.000472752	0.0090494	-58.5173	7125	Gm28626	ENSMUSG00000099644	NA	CpG
chr1	86425194	-	2.46024e-06	9.26282e-05	-33.2168	1033	Nmur1	ENSMUSG00000026237	14767	CpG
chr1	86443016	+	0.000937688	0.0157893	-23.6514	16686	Tex44	ENSMUSG00000036574	71863	CpG
chr1	86443020	+	4.27397e-08	2.28623e-06	-32.8568	16690	Tex44	ENSMUSG00000036574	71863	CpG
chr1	86472370	-	0.000340896	0.00690704	-29.6907	1288	Rpl30-ps6	ENSMUSG00000101328	NA	CpG
chr1	86503881	+	9.84689e-07	4.0391e-05	-29.2085	22844	Ptma	ENSMUSG00000026238	NA	CpG
chr1	86503907	+	0.00061848	0.011291	-36.6949	22818	Ptma	ENSMUSG00000026238	NA	CpG
chr1	86503927	+	0.000101599	0.00247788	-49.6863	22798	Ptma	ENSMUSG00000026238	NA	CpG
chr1	86503941	+	7.98292e-09	4.84296e-07	-28.94	22784	Ptma	ENSMUSG00000026238	NA	CpG
chr1	86503942	-	0.00152265	0.0231954	-39.1114	22783	Ptma	ENSMUSG00000026238	NA	CpG
chr1	86505117	+	0.00032053	0.00656729	-29.1246	21608	Ptma	ENSMUSG00000026238	NA	CpG
chr1	86531967	+	9.33797e-05	0.00230155	-43.4127	5159	Ptma	ENSMUSG00000026238	NA	CpG
chr1	86532097	+	0.000100834	0.00246203	-27.529	5289	Ptma	ENSMUSG00000026238	NA	CpG
chr1	86532098	-	2.09077e-08	1.18208e-06	-41.5657	5290	Ptma	ENSMUSG00000026238	NA	CpG
chr1	87174205	-	4.20896e-06	0.000149808	-30.9504	9107	Prss56	ENSMUSG00000036480	69453	CpG
chr1	87176178	+	0.000843245	0.0145014	-23.884	7134	Prss56	ENSMUSG00000036480	69453	CpG
chr1	87184687	+	4.8505e-06	0.00017026	-35.9564	1373	Prss56	ENSMUSG00000036480	69453	CpG
chr1	87184790	-	6.70922e-05	0.00172955	-39.4699	1476	Prss56	ENSMUSG00000036480	69453	CpG
chr1	87186499	+	3.558e-05	0.000998254	-25.2593	3185	Prss56	ENSMUSG00000036480	69453	CpG
chr1	87186520	+	0.000540347	0.0101168	-27.9697	3206	Prss56	ENSMUSG00000036480	69453	CpG
chr1	87186648	-	0.00325291	0.0416829	-21.5695	3334	Prss56	ENSMUSG00000036480	69453	CpG
chr1	87521285	-	8.28815e-06	0.000274612	-67.6909	7109	Gm17181	ENSMUSG00000091123	NA	CpG
chr1	87579097	+	0.000641307	0.0116243	-61.4742	4939	Neu2	ENSMUSG00000079434	23956	CpG
chr1	87579147	+	0.000119014	0.00283899	-71.3485	4889	Neu2	ENSMUSG00000079434	23956	CpG
chr1	87852960	+	3.79771e-05	0.00105648	-50.0676	326	Dgkd	ENSMUSG00000070738	227333	CpG
chr1	88242537	+	0.00225445	0.0315055	-27.4116	4428	Mroh2a	ENSMUSG00000079429	100040766	CpG
chr1	88462605	+	4.13245e-13	4.64441e-11	-61.1948	2	Gm29538	ENSMUSG00000099553	102636980	CpG
chr1	88577597	+	4.69054e-05	0.0012703	-62.8851	26079	Gm19589	ENSMUSG00000100798	100503197	CpG
chr1	88577671	+	5.62626e-06	0.000194389	-74.0385	26153	Gm19589	ENSMUSG00000100798	100503197	CpG
chr1	88668680	+	0.000273961	0.005753	-34.1047	12371	Gm29336	ENSMUSG00000100367	NA	CpG
chr1	88668690	+	0.00372106	0.0461783	-46.1273	12381	Gm29336	ENSMUSG00000100367	NA	CpG
chr1	88757063	+	2.90597e-06	0.000107657	-39.9921	2108	Platr5	ENSMUSG00000097398	78650	CpG
chr1	88757071	+	0.000167509	0.00379948	-75.8067	2116	Platr5	ENSMUSG00000097398	78650	CpG
chr1	88804879	+	0.000522963	0.0098407	-34.2636	49924	Platr5	ENSMUSG00000097398	78650	CpG
chr1	88804982	-	4.06387e-19	8.82289e-17	-82.6136	50027	Platr5	ENSMUSG00000097398	78650	CpG
chr1	88805050	+	4.30655e-05	0.0011787	-23.134	50095	Platr5	ENSMUSG00000097398	78650	CpG
chr1	88805110	+	3.60462e-18	7.0989e-16	-68.506	50155	Platr5	ENSMUSG00000097398	78650	CpG
chr1	88805111	-	1.12113e-11	1.0434e-09	-79.9629	50156	Platr5	ENSMUSG00000097398	78650	CpG
chr1	88805124	+	4.6328e-08	2.46489e-06	-72.3367	50169	Platr5	ENSMUSG00000097398	78650	CpG
chr1	88805125	-	1.69798e-25	6.52691e-23	-81.8793	50170	Platr5	ENSMUSG00000097398	78650	CpG
chr1	88805151	-	1.66954e-14	2.20157e-12	-46.9853	50196	Platr5	ENSMUSG00000097398	78650	CpG
chr1	88946612	+	0.00378401	0.0467792	-40.7429	14292	Gm4753	ENSMUSG00000101333	NA	CpG
chr1	89194365	+	1.27277e-05	0.000401885	-61.6335	62615	Gm5259	ENSMUSG00000102083	NA	CpG
chr1	89308707	+	1.47028e-17	2.69965e-15	-44.8029	49436	Gm28342	ENSMUSG00000101288	NA	CpG
chr1	89308829	+	1.10999e-05	0.000356008	-64.6536	49314	Gm28342	ENSMUSG00000101288	NA	CpG
chr1	89308830	-	4.86503e-05	0.00131128	-76.5194	49313	Gm28342	ENSMUSG00000101288	NA	CpG
chr1	89581693	+	0.000344187	0.00696299	-50.9367	1456	Agap1	ENSMUSG00000055013	347722	CpG
chr1	89581720	+	0.00325315	0.0416843	-42.5548	1483	Agap1	ENSMUSG00000055013	347722	CpG
chr1	89581726	+	6.14456e-06	0.000210316	-59.0834	1489	Agap1	ENSMUSG00000055013	347722	CpG
chr1	89751019	+	6.73828e-05	0.00173573	-43.5346	38143	Agap1	ENSMUSG00000055013	347722	CpG
chr1	89751021	+	0.000103848	0.00252456	-62.9237	38141	Agap1	ENSMUSG00000055013	347722	CpG
chr1	89751050	+	4.44689e-16	6.98652e-14	-47.7141	38112	Agap1	ENSMUSG00000055013	347722	CpG
chr1	89848413	-	0.0027405	0.0366161	-48.1481	22931	Gm37521	ENSMUSG00000103252	NA	CpG
chr1	89922066	-	1.28975e-20	3.20722e-18	-56.9466	7118	Gbx2	ENSMUSG00000034486	14472	CpG
chr1	89922081	-	2.82124e-63	2.20856e-59	-100	7103	Gbx2	ENSMUSG00000034486	14472	CpG
chr1	89922935	+	3.55378e-08	1.92886e-06	-42.6735	6249	Gbx2	ENSMUSG00000034486	14472	CpG
chr1	89931568	-	8.45028e-06	0.000279245	-75.1967	388	Gbx2	ENSMUSG00000034486	14472	CpG
chr1	89932548	-	1.25033e-17	2.31142e-15	-67.5926	1368	Gbx2	ENSMUSG00000034486	14472	CpG
chr1	89932553	-	1.86999e-60	1.17111e-56	-96.9577	1373	Gbx2	ENSMUSG00000034486	14472	CpG
chr1	89932577	-	2.57884e-50	7.4452e-47	-93.7741	1397	Gbx2	ENSMUSG00000034486	14472	CpG
chr1	89932595	-	3.29648e-34	2.62604e-31	-88.4816	1415	Gbx2	ENSMUSG00000034486	14472	CpG
chr1	89932616	-	2.84128e-11	2.50186e-09	-73.0137	1436	Gbx2	ENSMUSG00000034486	14472	CpG
chr1	89935623	+	2.09274e-06	8.00731e-05	-46.2811	4443	Gbx2	ENSMUSG00000034486	14472	CpG
chr1	89941557	-	7.87032e-44	1.34613e-40	-100	10377	Gbx2	ENSMUSG00000034486	14472	CpG
chr1	89941591	-	3.28746e-10	2.48604e-08	-91.3978	10411	Gbx2	ENSMUSG00000034486	14472	CpG
chr1	89941593	-	4.00175e-10	2.99339e-08	-91.3978	10413	Gbx2	ENSMUSG00000034486	14472	CpG
chr1	89941609	-	2.85529e-10	2.17824e-08	-66.1332	10429	Gbx2	ENSMUSG00000034486	14472	CpG
chr1	89941621	-	2.13574e-28	1.05382e-25	-82.6273	10441	Gbx2	ENSMUSG00000034486	14472	CpG
chr1	89942208	+	4.70861e-18	9.12736e-16	-91.6667	11028	Gbx2	ENSMUSG00000034486	14472	CpG
chr1	89942316	-	1.49029e-08	8.6185e-07	-53.1887	11136	Gbx2	ENSMUSG00000034486	14472	CpG
chr1	89943378	+	9.50253e-06	0.00030973	-35.0721	12198	Gbx2	ENSMUSG00000034486	14472	CpG
chr1	89943379	-	4.08754e-37	3.95232e-34	-61.3098	12199	Gbx2	ENSMUSG00000034486	14472	CpG
chr1	89943461	+	1.90321e-06	7.35121e-05	-33.5272	12281	Gbx2	ENSMUSG00000034486	14472	CpG
chr1	89992352	-	2.86599e-09	1.87839e-07	-86.4489	4099	Asb18	ENSMUSG00000067081	NA	CpG
chr1	89992357	-	2.68653e-19	5.92744e-17	-69.0092	4094	Asb18	ENSMUSG00000067081	NA	CpG
chr1	89992377	-	7.10135e-09	4.35225e-07	-34.9764	4074	Asb18	ENSMUSG00000067081	NA	CpG
chr1	89992379	-	0.00041726	0.00815671	-50.3825	4072	Asb18	ENSMUSG00000067081	NA	CpG
chr1	89992382	-	9.56985e-14	1.1601e-11	-76.3711	4069	Asb18	ENSMUSG00000067081	NA	CpG
chr1	89992387	-	0.0025538	0.0346735	-64.5194	4064	Asb18	ENSMUSG00000067081	NA	CpG
chr1	89992394	-	0.000539191	0.0101003	-67.7905	4057	Asb18	ENSMUSG00000067081	NA	CpG
chr1	89992396	-	3.49485e-09	2.26106e-07	-82.6765	4055	Asb18	ENSMUSG00000067081	NA	CpG
chr1	89992400	-	1.76624e-06	6.86463e-05	-58.9408	4051	Asb18	ENSMUSG00000067081	NA	CpG
chr1	89992422	-	1.47364e-16	2.44151e-14	-50.6158	4029	Asb18	ENSMUSG00000067081	NA	CpG
chr1	89993144	+	1.50104e-05	0.000466402	-48.3045	3307	Asb18	ENSMUSG00000067081	NA	CpG
chr1	89993148	+	1.06023e-15	1.60566e-13	-74.7902	3303	Asb18	ENSMUSG00000067081	NA	CpG
chr1	89993157	+	0.00176728	0.0260477	-62.2902	3294	Asb18	ENSMUSG00000067081	NA	CpG
chr1	89993163	+	0.000853105	0.0146399	-47.2858	3288	Asb18	ENSMUSG00000067081	NA	CpG
chr1	89993170	+	0.000450897	0.00869772	-38.1182	3281	Asb18	ENSMUSG00000067081	NA	CpG
chr1	90050231	+	0.000581602	0.010742	-27.818	4728	Iqca	ENSMUSG00000026301	74918	CpG
chr1	90050269	+	6.32013e-14	7.84615e-12	-77.9011	4690	Iqca	ENSMUSG00000026301	74918	CpG
chr1	90050408	-	1.55859e-09	1.06186e-07	-79.0855	4551	Iqca	ENSMUSG00000026301	74918	CpG
chr1	90153684	-	8.90774e-05	0.00220807	-32.0556	55	4930434B07Rik	ENSMUSG00000100850	NA	CpG
chr1	90282111	+	6.93747e-35	5.75164e-32	-64.2964	1652	Gm28723	ENSMUSG00000101028	NA	CpG
chr1	90455835	+	0.000323283	0.00661371	-24.7752	1333	Gm28722	ENSMUSG00000101997	NA	CpG
chr1	90744136	+	0.00214555	0.0302936	-65.9524	29078	Col6a3	ENSMUSG00000048126	12835	CpG
chr1	90744152	-	9.23902e-06	0.000301988	-50.7589	29062	Col6a3	ENSMUSG00000048126	12835	CpG
chr1	90754260	+	1.44598e-07	7.00404e-06	-34.8548	18954	Col6a3	ENSMUSG00000048126	12835	CpG
chr1	90914979	+	7.1907e-08	3.70196e-06	-43.8095	105	Mlph	ENSMUSG00000026303	171531	CpG
chr1	91180045	+	0.000761905	0.0133478	-32.0726	0	Ramp1	ENSMUSG00000034353	51801	CpG
chr1	91322070	+	0.000406898	0.00798983	-64.7579	4	Espnl	ENSMUSG00000049515	227357	CpG
chr1	91345054	+	0.0031518	0.0406957	-49.607	5961	Klhl30	ENSMUSG00000026308	70788	CpG
chr1	91366163	-	0.00388955	0.0477727	-26.475	266	Erfe	ENSMUSG00000047443	227358	CpG
chr1	91430790	-	2.09142e-14	2.72436e-12	-52.413	16751	Hes6	ENSMUSG00000067071	55927	CpG
chr1	91611601	+	8.18202e-05	0.00205352	-35.199	194	Gm28380	ENSMUSG00000101705	NA	CpG
chr1	91800432	+	9.00112e-05	0.00222878	-64.1667	1028	Twist2	ENSMUSG00000007805	13345	CpG
chr1	91800745	+	4.80856e-15	6.74977e-13	-35.6733	715	Twist2	ENSMUSG00000007805	13345	CpG
chr1	92680861	+	0.000131526	0.00309859	-21.8155	32019	Otos	ENSMUSG00000044055	260301	CpG
chr1	92835707	-	0.000831373	0.0143275	-64.7152	2188	Gm29481	ENSMUSG00000100781	NA	CpG
chr1	92835770	-	9.99363e-05	0.00244288	-65.0591	2125	Gm29481	ENSMUSG00000100781	NA	CpG
chr1	92849021	+	0.000180918	0.00405791	-58.9972	249	Gm29480	ENSMUSG00000101995	NA	CpG
chr1	92907630	+	4.82723e-17	8.48813e-15	-62.037	648	Dusp28	ENSMUSG00000047067	NA	CpG
chr1	93072184	-	2.09871e-17	3.81396e-15	-84.6118	3425	Kif1a	ENSMUSG00000014602	16560	CpG
chr1	93072223	-	0.00155479	0.0235985	-37.3106	3464	Kif1a	ENSMUSG00000014602	16560	CpG
chr1	93176862	+	0.00147462	0.0226172	-32.8197	8136	Crocc2	ENSMUSG00000084989	381284	CpG
chr1	93176863	-	3.15921e-12	3.16055e-10	-30.6231	8137	Crocc2	ENSMUSG00000084989	381284	CpG
chr1	93176889	+	0.00177235	0.0261073	-60.7815	8163	Crocc2	ENSMUSG00000084989	381284	CpG
chr1	93176890	-	3.28381e-07	1.48248e-05	-65.6197	8164	Crocc2	ENSMUSG00000084989	381284	CpG
chr1	93176893	-	2.49681e-05	0.000730526	-23.8684	8167	Crocc2	ENSMUSG00000084989	381284	CpG
chr1	93176903	+	0.000176204	0.00396985	-44.8387	8177	Crocc2	ENSMUSG00000084989	381284	CpG
chr1	93176904	-	6.46153e-05	0.00167408	-38.8394	8178	Crocc2	ENSMUSG00000084989	381284	CpG
chr1	93176909	+	1.8228e-41	2.49836e-38	-60.4725	8183	Crocc2	ENSMUSG00000084989	381284	CpG
chr1	93176910	-	1.74546e-26	7.37828e-24	-82.2051	8184	Crocc2	ENSMUSG00000084989	381284	CpG
chr1	93176917	-	1.01743e-07	5.0937e-06	-60.0188	8191	Crocc2	ENSMUSG00000084989	381284	CpG
chr1	93176920	-	0.00150963	0.0230368	-26.6611	8194	Crocc2	ENSMUSG00000084989	381284	CpG
chr1	93176963	+	2.54403e-06	9.54385e-05	-43.4848	8237	Crocc2	ENSMUSG00000084989	381284	CpG
chr1	93686303	+	6.09557e-10	4.42464e-08	-20.5483	39	Bok	ENSMUSG00000026278	51800	CpG
chr1	93686424	+	9.60786e-10	6.76076e-08	-33.5213	160	Bok	ENSMUSG00000026278	51800	CpG
chr1	93686431	+	3.31433e-06	0.000121078	-41.1737	167	Bok	ENSMUSG00000026278	51800	CpG
chr1	93686706	-	4.92965e-07	2.15314e-05	-35.57	442	Bok	ENSMUSG00000026278	51800	CpG
chr1	93686738	-	0.000156026	0.00357965	-45.0816	474	Bok	ENSMUSG00000026278	51800	CpG
chr1	95666331	+	1.44306e-21	3.91099e-19	-81.6746	1203	St8sia4	ENSMUSG00000040710	20452	CpG
chr1	95666403	+	4.07619e-12	4.02256e-10	-78.1882	1131	St8sia4	ENSMUSG00000040710	20452	CpG
chr1	95667160	+	0.000172341	0.00389426	-34.2424	374	St8sia4	ENSMUSG00000040710	20452	CpG
chr1	97662523	-	3.592e-08	1.94727e-06	-88.6364	448	D1Ertd622e	ENSMUSG00000044768	52392	CpG
chr1	97977567	-	0.000704023	0.0125082	-44.5151	311	Pam	ENSMUSG00000026335	18484	CpG
chr1	97977621	-	4.39641e-07	1.94043e-05	-53.7404	365	Pam	ENSMUSG00000026335	18484	CpG
chr1	105781853	-	4.32635e-09	2.75695e-07	-63.6406	1102	Tnfrsf11a	ENSMUSG00000026321	21934	CpG
chr1	105781909	-	1.72378e-06	6.71485e-05	-30.3815	1158	Tnfrsf11a	ENSMUSG00000026321	21934	CpG
chr1	105844683	-	1.56095e-10	1.23839e-08	-45.2554	24812	Tnfrsf11a	ENSMUSG00000026321	21934	CpG
chr1	105844707	-	1.17715e-05	0.000374978	-36.8683	24836	Tnfrsf11a	ENSMUSG00000026321	21934	CpG
chr1	105844714	-	1.77656e-06	6.89784e-05	-52.9167	24843	Tnfrsf11a	ENSMUSG00000026321	21934	CpG
chr1	105844716	-	1.12624e-09	7.84635e-08	-45.8902	24845	Tnfrsf11a	ENSMUSG00000026321	21934	CpG
chr1	105844721	-	1.49652e-11	1.37082e-09	-72.6442	24850	Tnfrsf11a	ENSMUSG00000026321	21934	CpG
chr1	105844729	-	4.37627e-10	3.2544e-08	-40.8333	24858	Tnfrsf11a	ENSMUSG00000026321	21934	CpG
chr1	105844732	-	3.57635e-09	2.30792e-07	-33.125	24861	Tnfrsf11a	ENSMUSG00000026321	21934	CpG
chr1	106629434	+	0.00277187	0.0369382	-24.3274	22563	Gm37053	ENSMUSG00000103348	NA	CpG
chr1	106712597	+	3.07468e-10	2.33381e-08	-68.8127	581	Bcl2	ENSMUSG00000057329	12043	CpG
chr1	106712635	+	8.63367e-05	0.00214904	-43.3213	543	Bcl2	ENSMUSG00000057329	12043	CpG
chr1	106712646	+	6.70447e-06	0.000227207	-32.4966	532	Bcl2	ENSMUSG00000057329	12043	CpG
chr1	106712767	+	0.00142995	0.0220741	-26.4358	411	Bcl2	ENSMUSG00000057329	12043	CpG
chr1	106712777	-	4.64017e-12	4.55044e-10	-34.3866	401	Bcl2	ENSMUSG00000057329	12043	CpG
chr1	107460854	+	8.51957e-06	0.000281135	-26.1279	20676	Gm24553	ENSMUSG00000089278	115485799	CpG
chr1	118628211	+	7.36246e-11	6.11644e-09	-57.6828	264	Tfcp2l1	ENSMUSG00000026380	81879	CpG
chr1	118628279	-	7.03651e-08	3.62946e-06	-41.6047	332	Tfcp2l1	ENSMUSG00000026380	81879	CpG
chr1	118628282	-	1.21043e-07	5.96531e-06	-40.6531	335	Tfcp2l1	ENSMUSG00000026380	81879	CpG
chr1	119035113	+	1.39414e-09	9.56705e-08	-63.3325	18225	Gli2	ENSMUSG00000048402	14633	CpG
chr1	119047869	-	0.000352168	0.00709494	-46.2542	5469	Gli2	ENSMUSG00000048402	14633	CpG
chr1	119047893	-	7.85292e-16	1.20722e-13	-73.0608	5445	Gli2	ENSMUSG00000048402	14633	CpG
chr1	119047930	-	6.69239e-05	0.00172609	-36.0373	5408	Gli2	ENSMUSG00000048402	14633	CpG
chr1	119047935	-	1.0824e-07	5.39308e-06	-74.3833	5403	Gli2	ENSMUSG00000048402	14633	CpG
chr1	119047969	-	0.00370395	0.0460306	-71.1623	5369	Gli2	ENSMUSG00000048402	14633	CpG
chr1	119047973	-	0.0011453	0.0185243	-63.0471	5365	Gli2	ENSMUSG00000048402	14633	CpG
chr1	119048081	-	1.44322e-07	6.99317e-06	-57.9444	5257	Gli2	ENSMUSG00000048402	14633	CpG
chr1	119048085	-	1.93875e-11	1.74682e-09	-39.4843	5253	Gli2	ENSMUSG00000048402	14633	CpG
chr1	119048087	-	2.24056e-08	1.25977e-06	-27.6066	5251	Gli2	ENSMUSG00000048402	14633	CpG
chr1	119048092	-	1.17913e-09	8.18402e-08	-69.0078	5246	Gli2	ENSMUSG00000048402	14633	CpG
chr1	119048096	-	6.62881e-09	4.08108e-07	-61.7958	5242	Gli2	ENSMUSG00000048402	14633	CpG
chr1	119048100	-	9.31326e-18	1.75112e-15	-59.7684	5238	Gli2	ENSMUSG00000048402	14633	CpG
chr1	119048102	-	0.00388279	0.0477069	-21.5715	5236	Gli2	ENSMUSG00000048402	14633	CpG
chr1	119048122	-	0.00049243	0.0093618	-49.6989	5216	Gli2	ENSMUSG00000048402	14633	CpG
chr1	119048132	-	1.52732e-07	7.37606e-06	-36.4777	5206	Gli2	ENSMUSG00000048402	14633	CpG
chr1	119048537	+	0.000205761	0.00452682	-71.9233	4801	Gli2	ENSMUSG00000048402	14633	CpG
chr1	119048546	+	8.47613e-07	3.5295e-05	-72.3774	4792	Gli2	ENSMUSG00000048402	14633	CpG
chr1	119048623	+	6.14818e-05	0.00160454	-23.3083	4715	Gli2	ENSMUSG00000048402	14633	CpG
chr1	119054606	+	6.10966e-08	3.19061e-06	-52.8585	986	Gli2	ENSMUSG00000048402	14633	CpG
chr1	119064792	+	8.47623e-07	3.5295e-05	-54.2882	6322	Gm26831	ENSMUSG00000097408	NA	CpG
chr1	119065007	-	0.000576922	0.0106701	-23.2405	6537	Gm26831	ENSMUSG00000097408	NA	CpG
chr1	119077269	+	0.00227595	0.0317308	-52.972	18799	Gm26831	ENSMUSG00000097408	NA	CpG
chr1	119384080	+	0.0020508	0.0292479	-38.0952	38167	Inhbb	ENSMUSG00000037035	16324	CpG
chr1	119419282	-	0.000176791	0.00398023	-21.2625	2965	Inhbb	ENSMUSG00000037035	16324	CpG
chr1	119419302	-	3.18544e-08	1.74499e-06	-70.7141	2945	Inhbb	ENSMUSG00000037035	16324	CpG
chr1	120073923	+	2.52114e-18	5.03824e-16	-82.5362	150	Tmem37	ENSMUSG00000050777	NA	CpG
chr1	120073928	+	5.66603e-08	2.97573e-06	-71.2243	145	Tmem37	ENSMUSG00000050777	NA	CpG
chr1	120073930	+	0.00244213	0.0334911	-65.0718	143	Tmem37	ENSMUSG00000050777	NA	CpG
chr1	120084298	-	0.00139803	0.0216965	-65.6566	10223	Tmem37	ENSMUSG00000050777	NA	CpG
chr1	120160314	-	4.59878e-07	2.02186e-05	-22.5257	165	3110009E18Rik	ENSMUSG00000026388	73103	CpG
chr1	120264887	+	0.00104004	0.0171691	-29.7614	367	Steap3	ENSMUSG00000026389	68428	CpG
chr1	120264897	+	1.91942e-06	7.40978e-05	-71.51	357	Steap3	ENSMUSG00000026389	68428	CpG
chr1	120340871	-	0.00159963	0.0241244	-30.5492	288	C1ql2	ENSMUSG00000036907	226359	CpG
chr1	120341923	+	3.6706e-06	0.000132771	-46.7903	1340	C1ql2	ENSMUSG00000036907	226359	CpG
chr1	120341970	-	9.65092e-08	4.85375e-06	-60.3131	1387	C1ql2	ENSMUSG00000036907	226359	CpG
chr1	120341985	-	3.35475e-23	1.04486e-20	-73.7914	1402	C1ql2	ENSMUSG00000036907	226359	CpG
chr1	120342019	-	6.30288e-06	0.000215156	-57.0797	1436	C1ql2	ENSMUSG00000036907	226359	CpG
chr1	120545912	+	0.000306106	0.00631691	-63.8205	40887	Marco	ENSMUSG00000026390	17167	CpG
chr1	120593191	+	4.26316e-05	0.00116832	-62.3803	9226	En1	ENSMUSG00000058665	13798	CpG
chr1	120596591	+	1.14796e-25	4.48898e-23	-70.6868	5826	En1	ENSMUSG00000058665	13798	CpG
chr1	120596592	-	0.000481602	0.00919157	-65.1837	5825	En1	ENSMUSG00000058665	13798	CpG
chr1	120596599	+	4.90231e-06	0.000171827	-81.2383	5818	En1	ENSMUSG00000058665	13798	CpG
chr1	120596600	-	0.000239807	0.00515123	-70.4453	5817	En1	ENSMUSG00000058665	13798	CpG
chr1	120596621	-	0.00126388	0.0200386	-58.4226	5796	En1	ENSMUSG00000058665	13798	CpG
chr1	120596630	-	3.64836e-15	5.18558e-13	-65.511	5787	En1	ENSMUSG00000058665	13798	CpG
chr1	120596638	-	6.5927e-19	1.4e-16	-65.5864	5779	En1	ENSMUSG00000058665	13798	CpG
chr1	120602253	+	2.71089e-39	3.15294e-36	-55.3389	164	En1	ENSMUSG00000058665	13798	CpG
chr1	120602282	+	2.45803e-05	0.000720899	-37.6784	135	En1	ENSMUSG00000058665	13798	CpG
chr1	120602283	-	0.00110528	0.0180036	-26.3669	134	En1	ENSMUSG00000058665	13798	CpG
chr1	120602284	+	7.55756e-19	1.59651e-16	-57.4532	133	En1	ENSMUSG00000058665	13798	CpG
chr1	120602296	+	0.000350233	0.00706422	-39.606	121	En1	ENSMUSG00000058665	13798	CpG
chr1	120602315	-	0.00310877	0.0402601	-21.3604	102	En1	ENSMUSG00000058665	13798	CpG
chr1	120607108	+	2.66102e-15	3.8467e-13	-48.1679	4689	En1	ENSMUSG00000058665	13798	CpG
chr1	120607116	+	4.15035e-08	2.22683e-06	-50.6838	4697	En1	ENSMUSG00000058665	13798	CpG
chr1	120607161	+	9.16098e-16	1.3967e-13	-39.6825	4742	En1	ENSMUSG00000058665	13798	CpG
chr1	120607162	-	1.60512e-09	1.09228e-07	-46.3092	4743	En1	ENSMUSG00000058665	13798	CpG
chr1	120607178	-	3.86366e-28	1.85909e-25	-88.7198	4759	En1	ENSMUSG00000058665	13798	CpG
chr1	120607184	-	2.17487e-07	1.01809e-05	-79.9115	4765	En1	ENSMUSG00000058665	13798	CpG
chr1	120644387	+	1.34153e-07	6.54249e-06	-76.9374	22646	2610027F03Rik	ENSMUSG00000099957	NA	CpG
chr1	120644528	-	2.26045e-07	1.05391e-05	-41.9119	22787	2610027F03Rik	ENSMUSG00000099957	NA	CpG
chr1	120670057	-	2.25914e-06	8.5843e-05	-33.5714	48316	2610027F03Rik	ENSMUSG00000099957	NA	CpG
chr1	121178357	+	7.72776e-28	3.64937e-25	-75.1301	45918	Gm29359	ENSMUSG00000101700	NA	CpG
chr1	125912890	+	0.000840551	0.0144599	-60.1184	37	Lypd1	ENSMUSG00000026344	72585	CpG
chr1	125913061	-	2.73477e-11	2.41381e-09	-55.6254	39	Lypd1	ENSMUSG00000026344	72585	CpG
chr1	126492752	-	6.59073e-05	0.00170268	-66.5913	9	Nckap5	ENSMUSG00000049690	210356	CpG
chr1	126492824	-	1.03309e-05	0.000333686	-72.4617	81	Nckap5	ENSMUSG00000049690	210356	CpG
chr1	126492829	-	0.00140056	0.0217267	-78.2828	86	Nckap5	ENSMUSG00000049690	210356	CpG
chr1	126492865	-	0.00191274	0.0276942	-32.7086	61	Nckap5	ENSMUSG00000049690	210356	CpG
chr1	126508940	-	4.03639e-06	0.000144436	-66.4305	16012	Nckap5	ENSMUSG00000049690	210356	CpG
chr1	126570803	-	0.00035615	0.00715874	-64.9618	77875	Nckap5	ENSMUSG00000049690	210356	CpG
chr1	126606638	+	1.60352e-20	3.95846e-18	-41.1125	113710	Nckap5	ENSMUSG00000049690	210356	CpG
chr1	127262044	+	0.000583203	0.0107657	-55.9796	8479	Gm37510	ENSMUSG00000104378	NA	CpG
chr1	127262111	+	0.000318512	0.00653154	-47.1678	8412	Gm37510	ENSMUSG00000104378	NA	CpG
chr1	127336407	+	3.53214e-10	2.66233e-08	-37.9879	4593	Gm23370	ENSMUSG00000106489	NA	CpG
chr1	127676273	+	3.35312e-05	0.000948088	-81.1594	1747	Tmem163	ENSMUSG00000026347	72160	CpG
chr1	127676288	+	9.19314e-08	4.64418e-06	-80.5089	1732	Tmem163	ENSMUSG00000026347	72160	CpG
chr1	127677230	-	0.00147608	0.0226317	-39.0021	790	Tmem163	ENSMUSG00000026347	72160	CpG
chr1	127677239	-	0.000216988	0.00473746	-24.2619	781	Tmem163	ENSMUSG00000026347	72160	CpG
chr1	128456990	+	1.44753e-08	8.39151e-07	-27.3221	33049	Gm23902	ENSMUSG00000088196	115485767	CpG
chr1	128457035	+	1.39376e-27	6.4181e-25	-72.2463	33004	Gm23902	ENSMUSG00000088196	115485767	CpG
chr1	128535788	+	1.95826e-05	0.00058961	-49.4777	14327	Gm6170	ENSMUSG00000100078	NA	CpG
chr1	128806454	+	1.7208e-56	8.05164e-53	-82.9433	32032	Gm26686	ENSMUSG00000097283	NA	CpG
chr1	128806455	-	2.83872e-17	5.11087e-15	-83.308	32033	Gm26686	ENSMUSG00000097283	NA	CpG
chr1	128806476	-	0.000476879	0.00911553	-41.0563	32054	Gm26686	ENSMUSG00000097283	NA	CpG
chr1	130489036	+	2.07169e-07	9.74382e-06	-71.4724	15292	Gm37283	ENSMUSG00000103751	NA	CpG
chr1	130550872	+	0.00182952	0.0267501	-48.2178	44803	Gm23623	ENSMUSG00000064395	115487602	CpG
chr1	130878318	-	2.12756e-06	8.12525e-05	-30.8201	12	Fcmr	ENSMUSG00000042474	69169	CpG
chr1	130878320	-	0.000376158	0.00749357	-65.7748	10	Fcmr	ENSMUSG00000042474	69169	CpG
chr1	130878348	-	5.86036e-17	1.01558e-14	-74.6248	16	Fcmr	ENSMUSG00000042474	69169	CpG
chr1	130878360	-	3.79737e-05	0.00105645	-50.8131	28	Fcmr	ENSMUSG00000042474	69169	CpG
chr1	130878365	-	2.25406e-08	1.26666e-06	-76.0114	33	Fcmr	ENSMUSG00000042474	69169	CpG
chr1	130878460	-	5.65841e-19	1.2104e-16	-83.22	128	Fcmr	ENSMUSG00000042474	69169	CpG
chr1	130878469	-	0.000326652	0.0066689	-74.5546	137	Fcmr	ENSMUSG00000042474	69169	CpG
chr1	130878500	-	1.03731e-07	5.18301e-06	-49.7849	168	Fcmr	ENSMUSG00000042474	69169	CpG
chr1	130878521	-	1.89411e-07	8.96639e-06	-40.2206	189	Fcmr	ENSMUSG00000042474	69169	CpG
chr1	131244677	-	2.72826e-06	0.000101629	-70.4762	580	Rassf5	ENSMUSG00000026430	54354	CpG
chr1	131244722	-	2.97379e-11	2.61119e-09	-63.4132	535	Rassf5	ENSMUSG00000026430	54354	CpG
chr1	131244770	+	6.80501e-05	0.00174971	-30.7791	487	Rassf5	ENSMUSG00000026430	54354	CpG
chr1	131244785	+	1.09413e-06	4.44901e-05	-80.4094	472	Rassf5	ENSMUSG00000026430	54354	CpG
chr1	131244794	+	2.1622e-08	1.21925e-06	-26.6185	463	Rassf5	ENSMUSG00000026430	54354	CpG
chr1	131244803	+	0.000148753	0.00343701	-37.2286	454	Rassf5	ENSMUSG00000026430	54354	CpG
chr1	131244805	+	3.80517e-16	6.00846e-14	-46.1212	452	Rassf5	ENSMUSG00000026430	54354	CpG
chr1	131244845	-	5.37771e-05	0.0014279	-62.6106	412	Rassf5	ENSMUSG00000026430	54354	CpG
chr1	131246400	+	0.00317726	0.0409465	-39.6515	1141	Rassf5	ENSMUSG00000026430	54354	CpG
chr1	131246416	+	0.000339917	0.00689132	-30.3542	1157	Rassf5	ENSMUSG00000026430	54354	CpG
chr1	131971430	-	6.40655e-10	4.6322e-08	-40.2778	820	Slc45a3	ENSMUSG00000026435	212980	CpG
chr1	131971460	-	4.04381e-05	0.00111632	-27.1316	850	Slc45a3	ENSMUSG00000026435	212980	CpG
chr1	132139205	+	1.95869e-06	7.54261e-05	-66.9147	298	Gm29629	ENSMUSG00000099874	NA	CpG
chr1	132191503	-	0.000188201	0.00419997	-67.8093	45	Gm29695	ENSMUSG00000118219	NA	CpG
chr1	132233745	-	0.00188093	0.0273315	-22.4101	3977	Gm10188	ENSMUSG00000066936	NA	CpG
chr1	132298534	+	5.09531e-10	3.74193e-08	-53.7044	91	Klhdc8a	ENSMUSG00000042115	213417	CpG
chr1	132298535	-	1.15046e-09	8.00136e-08	-55.0915	90	Klhdc8a	ENSMUSG00000042115	213417	CpG
chr1	132298569	+	3.035e-05	0.000868274	-47.1429	56	Klhdc8a	ENSMUSG00000042115	213417	CpG
chr1	132298570	-	6.5997e-09	4.06508e-07	-45.2477	55	Klhdc8a	ENSMUSG00000042115	213417	CpG
chr1	132541292	-	8.86049e-24	2.91818e-21	-75.415	1572	Cntn2	ENSMUSG00000053024	21367	CpG
chr1	132541318	-	0.000883981	0.0150575	-31.6288	1546	Cntn2	ENSMUSG00000053024	21367	CpG
chr1	132541329	-	1.90434e-05	0.000575162	-24.2484	1535	Cntn2	ENSMUSG00000053024	21367	CpG
chr1	132543265	-	6.07198e-16	9.40898e-14	-33.6188	8	Cntn2	ENSMUSG00000053024	21367	CpG
chr1	132582349	+	0.00033886	0.00687298	-31.7043	4790	Nfasc	ENSMUSG00000026442	269116	CpG
chr1	132582356	+	8.90231e-33	6.30729e-30	-80.1784	4783	Nfasc	ENSMUSG00000026442	269116	CpG
chr1	132582569	-	3.08889e-07	1.40101e-05	-31.3547	4570	Nfasc	ENSMUSG00000026442	269116	CpG
chr1	132739555	+	1.63745e-07	7.85389e-06	-41.8118	2201	Nfasc	ENSMUSG00000026442	269116	CpG
chr1	132739573	+	3.23787e-05	0.000920168	-71.4949	2183	Nfasc	ENSMUSG00000026442	269116	CpG
chr1	132921275	-	6.82418e-05	0.00175375	-20.1496	2468	Gm44300	ENSMUSG00000106377	NA	CpG
chr1	133171455	+	1.13298e-10	9.17824e-09	-75.5239	7244	Plekha6	ENSMUSG00000041757	240753	CpG
chr1	133363988	-	4.06856e-05	0.00112224	-25.3714	411	Etnk2	ENSMUSG00000070644	214253	CpG
chr1	133364000	+	1.51787e-05	0.000471092	-37.0924	423	Etnk2	ENSMUSG00000070644	214253	CpG
chr1	133413200	+	3.92949e-05	0.00108882	-37.0168	11176	Sox13	ENSMUSG00000070643	20668	CpG
chr1	133418297	-	3.34041e-08	1.82351e-06	-53.6725	6079	Sox13	ENSMUSG00000070643	20668	CpG
chr1	133418316	-	6.07659e-11	5.11395e-09	-72.2392	6060	Sox13	ENSMUSG00000070643	20668	CpG
chr1	133418342	-	4.54557e-05	0.00123556	-68.909	6034	Sox13	ENSMUSG00000070643	20668	CpG
chr1	133469025	-	2.88266e-11	2.53664e-09	-44.8824	44647	Sox13	ENSMUSG00000070643	20668	CpG
chr1	133772815	+	2.81993e-05	0.000814011	-44.1758	5605	Gm37368	ENSMUSG00000102509	NA	CpG
chr1	133825815	-	5.9233e-06	0.000203478	-33.1531	3712	Gm10537	ENSMUSG00000103166	NA	CpG
chr1	133890078	+	3.82334e-27	1.6954e-24	-95.6863	11248	Optc	ENSMUSG00000010311	269120	CpG
chr1	133890107	+	4.55018e-12	4.46757e-10	-87.1981	11219	Optc	ENSMUSG00000010311	269120	CpG
chr1	133890119	+	4.02252e-13	4.53213e-11	-83.6364	11207	Optc	ENSMUSG00000010311	269120	CpG
chr1	134046634	-	2.01568e-17	3.67127e-15	-90.7456	9137	Fmod	ENSMUSG00000041559	14264	CpG
chr1	134061262	-	0.000410207	0.00804316	-54.1359	17857	Btg2	ENSMUSG00000020423	NA	CpG
chr1	134064058	-	3.03459e-12	3.04111e-10	-59.0678	15061	Btg2	ENSMUSG00000020423	NA	CpG
chr1	134064099	-	0.000526462	0.00989337	-23.6637	15020	Btg2	ENSMUSG00000020423	NA	CpG
chr1	134232421	+	2.56769e-05	0.000749005	-29.5567	2156	Adora1	ENSMUSG00000042429	11539	CpG
chr1	134292259	+	0.00181615	0.0266033	-31.5462	2269	Myog	ENSMUSG00000026459	17928	CpG
chr1	134292362	-	9.68197e-06	0.000315024	-29.5778	2372	Myog	ENSMUSG00000026459	17928	CpG
chr1	134298662	+	2.08743e-07	9.80995e-06	-69.0393	6145	Ppfia4	ENSMUSG00000026458	68507	CpG
chr1	134298715	+	1.24417e-15	1.87027e-13	-82.9671	6092	Ppfia4	ENSMUSG00000026458	68507	CpG
chr1	134298735	+	1.72419e-09	1.16804e-07	-69.8015	6072	Ppfia4	ENSMUSG00000026458	68507	CpG
chr1	134298793	+	0.00359453	0.044995	-63.4745	6014	Ppfia4	ENSMUSG00000026458	68507	CpG
chr1	134298808	+	2.74377e-10	2.09749e-08	-68.8525	5999	Ppfia4	ENSMUSG00000026458	68507	CpG
chr1	134299186	+	2.13578e-12	2.19107e-10	-44.842	5621	Ppfia4	ENSMUSG00000026458	68507	CpG
chr1	134299343	+	0.00193382	0.027926	-36.5615	5464	Ppfia4	ENSMUSG00000026458	68507	CpG
chr1	134344277	-	1.25448e-05	0.000396663	-76.56	6027	Tmem183a	ENSMUSG00000042305	57439	CpG
chr1	134344314	-	0.000634187	0.0115235	-54.7489	5990	Tmem183a	ENSMUSG00000042305	57439	CpG
chr1	134344325	-	1.80523e-05	0.000549305	-31.6724	5979	Tmem183a	ENSMUSG00000042305	57439	CpG
chr1	134382030	-	3.62704e-08	1.96391e-06	-34.4045	3909	Mgat4f	ENSMUSG00000050526	240755	CpG
chr1	134639569	+	7.59182e-07	3.19456e-05	-30.6019	6950	Gm26783	ENSMUSG00000097435	NA	CpG
chr1	134645369	-	1.35789e-12	1.42574e-10	-83.8795	1150	Gm26783	ENSMUSG00000097435	NA	CpG
chr1	134653887	-	0.00360992	0.0451522	-35.4312	7205	Syt2	ENSMUSG00000026452	20980	CpG
chr1	134709412	-	9.31051e-10	6.56173e-08	-27.8672	111	Syt2	ENSMUSG00000026452	20980	CpG
chr1	134719052	+	1.09956e-08	6.50298e-07	-37.3812	9751	Syt2	ENSMUSG00000026452	20980	CpG
chr1	134723134	+	4.52e-06	0.0001599	-32.6786	13833	Syt2	ENSMUSG00000026452	20980	CpG
chr1	134998248	+	0.000292985	0.00608718	-68.6534	19530	Lgr6	ENSMUSG00000042793	329252	CpG
chr1	134998314	+	3.64778e-11	3.17018e-09	-78.2915	19464	Lgr6	ENSMUSG00000042793	329252	CpG
chr1	135005773	+	2.69224e-07	1.23583e-05	-43.3479	12005	Lgr6	ENSMUSG00000042793	329252	CpG
chr1	135098425	+	0.00130706	0.020569	-37.5422	6850	Lgr6	ENSMUSG00000042793	329252	CpG
chr1	135248583	+	2.41782e-06	9.12336e-05	-22.1038	21	Gm26642	ENSMUSG00000097680	NA	CpG
chr1	135324538	-	0.000116439	0.0027867	-62.6576	268	Lmod1	ENSMUSG00000048096	93689	CpG
chr1	135616178	+	0.00111717	0.0181646	-30.5059	30472	Nav1	ENSMUSG00000009418	215690	CpG
chr1	135719856	-	0.00133397	0.0209031	-24.7754	204	Csrp1	ENSMUSG00000026421	13007	CpG
chr1	135781752	+	2.97047e-07	1.35084e-05	-83.8624	1312	Tnni1	ENSMUSG00000026418	21952	CpG
chr1	135781753	-	0.00134703	0.0210681	-56.1892	1311	Tnni1	ENSMUSG00000026418	21952	CpG
chr1	135818564	-	1.48717e-11	1.36348e-09	-37.7128	33	Lad1	ENSMUSG00000041782	16763	CpG
chr1	135916500	+	0.000900254	0.0152886	-48.961	2619	Pkp1	ENSMUSG00000026413	18772	CpG
chr1	135918471	+	0.000612282	0.011202	-40.458	648	Pkp1	ENSMUSG00000026413	18772	CpG
chr1	135918508	+	3.84316e-21	1.00543e-18	-67.9094	611	Pkp1	ENSMUSG00000026413	18772	CpG
chr1	136050951	-	1.38807e-09	9.53183e-08	-72.0814	146	Ascl5	ENSMUSG00000097918	226439	CpG
chr1	136051065	+	3.76493e-05	0.00104922	-72.4693	260	Ascl5	ENSMUSG00000097918	226439	CpG
chr1	136051071	+	0.000227326	0.00492172	-64.9322	266	Ascl5	ENSMUSG00000097918	226439	CpG
chr1	136051077	+	1.68592e-07	8.06833e-06	-75.4435	272	Ascl5	ENSMUSG00000097918	226439	CpG
chr1	136051079	+	6.38812e-18	1.22373e-15	-89.6443	274	Ascl5	ENSMUSG00000097918	226439	CpG
chr1	136121921	+	0.00333463	0.0425103	-22.0513	2098	Gm37759	ENSMUSG00000102717	NA	CpG
chr1	136259869	+	0.00161872	0.0243356	-24.5223	461	Gm26781	ENSMUSG00000097433	NA	CpG
chr1	136570401	-	5.06469e-05	0.00135709	-59.2821	9075	Gm33994	ENSMUSG00000104509	NA	CpG
chr1	136570460	-	2.22812e-08	1.25329e-06	-73.848	9016	Gm33994	ENSMUSG00000104509	NA	CpG
chr1	136570526	-	0.0013345	0.0209067	-57.634	8950	Gm33994	ENSMUSG00000104509	NA	CpG
chr1	136644530	-	0.00306731	0.0398627	-34.6929	19628	Zfp281	ENSMUSG00000041483	226442	CpG
chr1	136952889	+	0.000209645	0.00459933	-73.7517	740	Nr5a2	ENSMUSG00000026398	26424	CpG
chr1	136952916	+	8.59721e-16	1.31518e-13	-94.5736	713	Nr5a2	ENSMUSG00000026398	26424	CpG
chr1	136952929	-	2.70689e-05	0.000785222	-52.1746	700	Nr5a2	ENSMUSG00000026398	26424	CpG
chr1	136952946	-	5.00284e-18	9.66092e-16	-68.141	683	Nr5a2	ENSMUSG00000026398	26424	CpG
chr1	136952953	-	3.77328e-16	5.96041e-14	-93.2861	676	Nr5a2	ENSMUSG00000026398	26424	CpG
chr1	136952981	-	4.71483e-09	2.98395e-07	-50.0156	648	Nr5a2	ENSMUSG00000026398	26424	CpG
chr1	136952984	-	0.000176553	0.00397598	-72.3908	645	Nr5a2	ENSMUSG00000026398	26424	CpG
chr1	136952990	-	0.000946223	0.0159008	-40.8979	639	Nr5a2	ENSMUSG00000026398	26424	CpG
chr1	136953170	-	4.65766e-09	2.95099e-07	-82.2562	459	Nr5a2	ENSMUSG00000026398	26424	CpG
chr1	136953185	-	5.25397e-25	1.94786e-22	-67.7661	444	Nr5a2	ENSMUSG00000026398	26424	CpG
chr1	138841810	+	0.00189329	0.0274693	-27.5359	618	Lhx9	ENSMUSG00000019230	16876	CpG
chr1	138841867	-	1.38105e-07	6.72394e-06	-38.7626	561	Lhx9	ENSMUSG00000019230	16876	CpG
chr1	138848376	+	1.34596e-13	1.60112e-11	-76.9577	200	Lhx9	ENSMUSG00000019230	16876	CpG
chr1	138848381	+	7.54799e-05	0.00191665	-68.9744	195	Lhx9	ENSMUSG00000019230	16876	CpG
chr1	143339093	+	0.000771032	0.0134753	-35.9904	244476	Gm5835	ENSMUSG00000101795	NA	CpG
chr1	143703648	-	0.001334	0.0209031	-24.047	754	Cdc73	ENSMUSG00000026361	214498	CpG
chr1	143703683	-	2.58244e-09	1.70241e-07	-41.3393	789	Cdc73	ENSMUSG00000026361	214498	CpG
chr1	144006694	-	0.000260197	0.00551289	-27.4529	2532	Rgs2	ENSMUSG00000026360	19735	CpG
chr1	147048326	+	0.000957341	0.0160496	-20.2419	40710	Gm37749	ENSMUSG00000104269	NA	CpG
chr1	149896638	+	9.07532e-06	0.000297281	-79.1594	5560	Pla2g4a	ENSMUSG00000056220	18783	CpG
chr1	150099528	+	7.2857e-06	0.000244663	-43.9814	288	Ptgs2os	ENSMUSG00000097028	NA	CpG
chr1	150099632	+	8.75787e-05	0.00217609	-67.8507	184	Ptgs2os	ENSMUSG00000097028	NA	CpG
chr1	150099633	-	6.76166e-11	5.65193e-09	-46.1046	183	Ptgs2os	ENSMUSG00000097028	NA	CpG
chr1	150099645	+	5.05045e-08	2.67626e-06	-86.6977	171	Ptgs2os	ENSMUSG00000097028	NA	CpG
chr1	150099659	+	3.21361e-07	1.45304e-05	-76.0072	157	Ptgs2os	ENSMUSG00000097028	NA	CpG
chr1	150099660	-	7.05823e-30	3.93591e-27	-75.3782	156	Ptgs2os	ENSMUSG00000097028	NA	CpG
chr1	150099665	+	1.27115e-12	1.34089e-10	-71.4811	151	Ptgs2os	ENSMUSG00000097028	NA	CpG
chr1	150099666	-	0.00030568	0.00630972	-59.5125	150	Ptgs2os	ENSMUSG00000097028	NA	CpG
chr1	150099676	-	0.00103878	0.0171518	-34.4201	140	Ptgs2os	ENSMUSG00000097028	NA	CpG
chr1	150099727	-	3.8766e-12	3.83582e-10	-30.0263	89	Ptgs2os	ENSMUSG00000097028	NA	CpG
chr1	150099831	+	0.00393026	0.0481109	-37.0957	13	Ptgs2os	ENSMUSG00000097028	NA	CpG
chr1	150099844	-	0.000144934	0.00336021	-20.9811	26	Ptgs2os	ENSMUSG00000097028	NA	CpG
chr1	150681063	+	0.000368274	0.00736102	-46.0702	55763	Gm20631	ENSMUSG00000093650	NA	CpG
chr1	150993294	-	8.46662e-05	0.0021136	-23.9505	140	Hmcn1	ENSMUSG00000066842	545370	CpG
chr1	151066532	-	0.00261333	0.0353251	-62.8241	4421	Gm22756	ENSMUSG00000096851	115487704	CpG
chr1	151066590	-	0.00269832	0.0362088	-59.7429	4479	Gm22756	ENSMUSG00000096851	115487704	CpG
chr1	151227570	+	6.77544e-13	7.42422e-11	-88.0709	17438	Gm47996	ENSMUSG00000114591	NA	CpG
chr1	152678211	-	6.29466e-07	2.69073e-05	-25.5821	9289	Gm15479	ENSMUSG00000086145	NA	CpG
chr1	152756657	-	6.21824e-07	2.66058e-05	-23.9486	4832	Gm28792	ENSMUSG00000099868	NA	CpG
chr1	152956210	+	0.00207755	0.0295507	-48.75	935	Nmnat2	ENSMUSG00000042751	226518	CpG
chr1	153186126	+	4.96533e-24	1.67461e-21	-84.8214	78	Lamc2	ENSMUSG00000026479	16782	CpG
chr1	153186131	+	8.03109e-17	1.36845e-14	-90.1074	83	Lamc2	ENSMUSG00000026479	16782	CpG
chr1	153186167	+	1.30119e-22	3.84103e-20	-84.5778	119	Lamc2	ENSMUSG00000026479	16782	CpG
chr1	153186187	+	2.33794e-17	4.23924e-15	-93.5897	139	Lamc2	ENSMUSG00000026479	16782	CpG
chr1	153186333	-	1.01946e-05	0.000329753	-64.2198	113	Lamc2	ENSMUSG00000026479	16782	CpG
chr1	153186340	-	9.07791e-15	1.23923e-12	-85.9668	106	Lamc2	ENSMUSG00000026479	16782	CpG
chr1	153186353	-	5.15881e-17	9.02454e-15	-82.2428	93	Lamc2	ENSMUSG00000026479	16782	CpG
chr1	153191630	-	0.000170493	0.00385722	-31.0423	5182	Lamc2	ENSMUSG00000026479	16782	CpG
chr1	153191633	-	4.99617e-17	8.75885e-15	-36.9761	5185	Lamc2	ENSMUSG00000026479	16782	CpG
chr1	153274946	-	0.00135809	0.0212013	-66.3399	12243	Gm38009	ENSMUSG00000103818	NA	CpG
chr1	153425360	+	0.000521995	0.00982612	-25.4386	187	Shcbp1l	ENSMUSG00000042708	71836	CpG
chr1	153587059	+	0.000870308	0.0148713	-39.143	33613	Gm6652	ENSMUSG00000099858	NA	CpG
chr1	153803194	+	5.07115e-09	3.19012e-07	-56.0642	4969	Rgsl1	ENSMUSG00000042641	240816	CpG
chr1	154032750	+	4.40301e-05	0.00120195	-24.2141	1550	Gm28286	ENSMUSG00000100502	NA	CpG
chr1	154032752	+	4.8545e-11	4.14284e-09	-69.5404	1548	Gm28286	ENSMUSG00000100502	NA	CpG
chr1	154032753	-	6.23217e-10	4.51494e-08	-69.9629	1547	Gm28286	ENSMUSG00000100502	NA	CpG
chr1	154118000	+	7.93114e-14	9.73042e-12	-85.4153	48	A830008E24Rik	ENSMUSG00000100627	NA	CpG
chr1	154118007	+	5.54223e-34	4.36381e-31	-82.4723	55	A830008E24Rik	ENSMUSG00000100627	NA	CpG
chr1	154118023	+	3.69068e-27	1.64374e-24	-89.9074	71	A830008E24Rik	ENSMUSG00000100627	NA	CpG
chr1	154723594	-	6.82734e-08	3.52828e-06	-48.4528	2325	Cacna1e	ENSMUSG00000004110	12290	CpG
chr1	154723606	-	1.25886e-14	1.68402e-12	-62.6111	2313	Cacna1e	ENSMUSG00000004110	12290	CpG
chr1	154726216	+	1.05227e-05	0.000339098	-41.7305	139	Cacna1e	ENSMUSG00000004110	12290	CpG
chr1	154726268	+	2.34458e-07	1.08939e-05	-35.5615	87	Cacna1e	ENSMUSG00000004110	12290	CpG
chr1	155244404	+	0.0034772	0.0438838	-64.1678	39	BC034090	ENSMUSG00000033722	207792	CpG
chr1	155610461	+	0.000981168	0.0163809	-22.2511	43212	Acbd6	ENSMUSG00000033701	72482	CpG
chr1	155722611	-	0.0019236	0.0278149	-42.7381	19415	Lhx4	ENSMUSG00000026468	16872	CpG
chr1	155722616	-	0.00177884	0.0261773	-40.4545	19410	Lhx4	ENSMUSG00000026468	16872	CpG
chr1	155729257	-	8.19499e-09	4.95979e-07	-79.3197	12769	Lhx4	ENSMUSG00000026468	16872	CpG
chr1	155735549	+	6.8359e-05	0.00175621	-48.4182	6477	Lhx4	ENSMUSG00000026468	16872	CpG
chr1	155735606	+	0.000642734	0.0116429	-65.0532	6420	Lhx4	ENSMUSG00000026468	16872	CpG
chr1	155736869	-	1.46114e-18	3.00457e-16	-66.7789	5157	Lhx4	ENSMUSG00000026468	16872	CpG
chr1	155736919	-	0.00114534	0.0185243	-61.6213	5107	Lhx4	ENSMUSG00000026468	16872	CpG
chr1	155736975	+	7.44598e-05	0.00189323	-29.041	5051	Lhx4	ENSMUSG00000026468	16872	CpG
chr1	155737065	-	7.00335e-10	5.02977e-08	-24.7166	4961	Lhx4	ENSMUSG00000026468	16872	CpG
chr1	155737547	+	0.00407662	0.049493	-30.4489	4479	Lhx4	ENSMUSG00000026468	16872	CpG
chr1	155737552	+	1.44314e-10	1.14986e-08	-33.4487	4474	Lhx4	ENSMUSG00000026468	16872	CpG
chr1	155737554	+	0.000729827	0.0128863	-32.2304	4472	Lhx4	ENSMUSG00000026468	16872	CpG
chr1	155737559	+	3.43639e-09	2.22536e-07	-64.7179	4467	Lhx4	ENSMUSG00000026468	16872	CpG
chr1	155737561	+	3.4996e-21	9.19686e-19	-61.6068	4465	Lhx4	ENSMUSG00000026468	16872	CpG
chr1	155737582	+	2.40726e-33	1.78819e-30	-81.4503	4444	Lhx4	ENSMUSG00000026468	16872	CpG
chr1	155737584	+	0.000725266	0.0128219	-55.9144	4442	Lhx4	ENSMUSG00000026468	16872	CpG
chr1	155737606	+	3.64812e-05	0.00102037	-48.9744	4420	Lhx4	ENSMUSG00000026468	16872	CpG
chr1	155737660	-	5.09437e-13	5.66916e-11	-83.7977	4366	Lhx4	ENSMUSG00000026468	16872	CpG
chr1	155737665	-	5.19304e-05	0.00138629	-76.8576	4361	Lhx4	ENSMUSG00000026468	16872	CpG
chr1	155737679	-	0.00240298	0.0330815	-49.5662	4347	Lhx4	ENSMUSG00000026468	16872	CpG
chr1	155737692	-	3.5538e-10	2.67701e-08	-40.4762	4334	Lhx4	ENSMUSG00000026468	16872	CpG
chr1	155737700	-	2.26844e-10	1.75255e-08	-43.0672	4326	Lhx4	ENSMUSG00000026468	16872	CpG
chr1	155737783	+	7.00708e-10	5.03156e-08	-67.1746	4243	Lhx4	ENSMUSG00000026468	16872	CpG
chr1	155737833	-	0.00405042	0.0492522	-22.144	4193	Lhx4	ENSMUSG00000026468	16872	CpG
chr1	155737889	+	4.68317e-12	4.58929e-10	-48.5623	4137	Lhx4	ENSMUSG00000026468	16872	CpG
chr1	155737890	-	5.65929e-13	6.27381e-11	-57.1364	4136	Lhx4	ENSMUSG00000026468	16872	CpG
chr1	155737903	+	1.79711e-07	8.55319e-06	-48.3099	4123	Lhx4	ENSMUSG00000026468	16872	CpG
chr1	155737904	-	5.67425e-34	4.45913e-31	-66.9604	4122	Lhx4	ENSMUSG00000026468	16872	CpG
chr1	155737929	+	0.000386849	0.00766306	-32.1605	4097	Lhx4	ENSMUSG00000026468	16872	CpG
chr1	155737930	-	2.65795e-07	1.22133e-05	-45.4687	4096	Lhx4	ENSMUSG00000026468	16872	CpG
chr1	155737950	-	0.000771492	0.0134816	-36.4443	4076	Lhx4	ENSMUSG00000026468	16872	CpG
chr1	155738147	-	6.74007e-06	0.000228286	-42.6808	3879	Lhx4	ENSMUSG00000026468	16872	CpG
chr1	155738192	+	1.6425e-09	1.11622e-07	-73.5089	3834	Lhx4	ENSMUSG00000026468	16872	CpG
chr1	155738198	+	6.5783e-13	7.23547e-11	-70.6535	3828	Lhx4	ENSMUSG00000026468	16872	CpG
chr1	155738313	-	0.000165589	0.00376385	-55.6765	3713	Lhx4	ENSMUSG00000026468	16872	CpG
chr1	155738363	-	5.44438e-18	1.04837e-15	-71.0234	3663	Lhx4	ENSMUSG00000026468	16872	CpG
chr1	155741035	+	2.64069e-05	0.000767877	-60.2339	991	Lhx4	ENSMUSG00000026468	16872	CpG
chr1	155741311	+	5.35828e-06	0.000185983	-21.4062	715	Lhx4	ENSMUSG00000026468	16872	CpG
chr1	155741319	+	6.44934e-09	3.98143e-07	-31.543	707	Lhx4	ENSMUSG00000026468	16872	CpG
chr1	155741386	+	4.32817e-05	0.00118406	-49.7854	640	Lhx4	ENSMUSG00000026468	16872	CpG
chr1	155741679	-	2.30211e-05	0.000680542	-30.7635	347	Lhx4	ENSMUSG00000026468	16872	CpG
chr1	155741801	+	0.00180813	0.0265048	-59.979	225	Lhx4	ENSMUSG00000026468	16872	CpG
chr1	155743310	-	6.6573e-20	1.55748e-17	-88.8889	1282	Lhx4	ENSMUSG00000026468	16872	CpG
chr1	155743316	-	0.000105441	0.00255808	-76.5241	1288	Lhx4	ENSMUSG00000026468	16872	CpG
chr1	155743338	-	0.000800715	0.0138986	-23.088	1310	Lhx4	ENSMUSG00000026468	16872	CpG
chr1	155743341	-	9.60194e-08	4.83151e-06	-81.5686	1313	Lhx4	ENSMUSG00000026468	16872	CpG
chr1	156108484	+	1.62045e-10	1.28136e-08	-30.0692	45270	Tor1aip2	ENSMUSG00000050565	240832	CpG
chr1	156183619	+	2.06412e-05	0.000618191	-55.0027	21406	Fam163a	ENSMUSG00000015484	329274	CpG
chr1	156203661	-	0.000509948	0.00963633	-55.733	1364	Fam163a	ENSMUSG00000015484	329274	CpG
chr1	156203688	-	0.000297249	0.00616256	-53.588	1337	Fam163a	ENSMUSG00000015484	329274	CpG
chr1	156204744	+	3.24174e-06	0.00011869	-38.8745	281	Fam163a	ENSMUSG00000015484	329274	CpG
chr1	156204762	+	0.000232554	0.00501545	-25.3972	263	Fam163a	ENSMUSG00000015484	329274	CpG
chr1	156204934	-	0.00202617	0.0289748	-39.9174	91	Fam163a	ENSMUSG00000015484	329274	CpG
chr1	156303063	+	8.25441e-09	4.99204e-07	-48.1107	284	Tdrd5	ENSMUSG00000060985	214575	CpG
chr1	156303120	+	2.94539e-07	1.3416e-05	-43.8884	227	Tdrd5	ENSMUSG00000060985	214575	CpG
chr1	156303151	-	0.000279359	0.00585096	-47.4429	196	Tdrd5	ENSMUSG00000060985	214575	CpG
chr1	156310801	+	0.000200729	0.00443336	-51.6762	73	Nphs2	ENSMUSG00000026602	170484	CpG
chr1	156310802	-	0.0027087	0.0363212	-36.684	74	Nphs2	ENSMUSG00000026602	170484	CpG
chr1	156310803	+	0.001737	0.0257169	-43.2131	75	Nphs2	ENSMUSG00000026602	170484	CpG
chr1	156310804	-	0.00319461	0.0411206	-47.4378	76	Nphs2	ENSMUSG00000026602	170484	CpG
chr1	156310815	+	0.000198186	0.00438625	-25.354	87	Nphs2	ENSMUSG00000026602	170484	CpG
chr1	156473022	+	2.91809e-05	0.000838776	-47.1609	1174	Soat1	ENSMUSG00000026600	20652	CpG
chr1	156473025	+	0.000187544	0.00418783	-68.9838	1171	Soat1	ENSMUSG00000026600	20652	CpG
chr1	156686639	+	0.000525091	0.00987482	-39.7092	8093	Gm19918	ENSMUSG00000102961	NA	CpG
chr1	156718028	+	4.127e-06	0.00014729	-45.3561	1043	Fam20b	ENSMUSG00000033557	215015	CpG
chr1	156809096	+	3.10101e-09	2.02121e-07	-82.2447	4471	Ralgps2	ENSMUSG00000026594	78255	CpG
chr1	157048711	+	0.00042297	0.00824734	-41.5205	5163	Gm10531	ENSMUSG00000103325	NA	CpG
chr1	157450186	-	5.85203e-06	0.000201336	-75.0797	8390	Cryzl2	ENSMUSG00000033488	226527	CpG
chr1	160044346	-	8.14395e-06	0.000270406	-21.3933	14	Gm37294	ENSMUSG00000104111	NA	CpG
chr1	160793387	-	8.96654e-07	3.71165e-05	-52.0501	175	Rabgap1l	ENSMUSG00000026721	29809	CpG
chr1	160793398	-	0.00218324	0.0307139	-40.1296	186	Rabgap1l	ENSMUSG00000026721	29809	CpG
chr1	161142885	+	0.000100809	0.00246155	-32.1651	117	Ankrd45	ENSMUSG00000044835	73844	CpG
chr1	162453917	+	1.21922e-05	0.000386898	-63.5985	23762	Gm10176	ENSMUSG00000066752	NA	CpG
chr1	162902112	+	0.00101029	0.0167715	-49.72	3385	Fmo2	ENSMUSG00000040170	55990	CpG
chr1	162938750	-	0.00329101	0.0420701	-56.3348	1234	Fmo6	ENSMUSG00000095576	226565	CpG
chr1	163312288	-	0.000193153	0.00429423	-79.6815	1379	Prrx1	ENSMUSG00000026586	18933	CpG
chr1	163312301	-	3.13674e-36	2.84384e-33	-88.2542	1366	Prrx1	ENSMUSG00000026586	18933	CpG
chr1	163312307	-	9.78872e-27	4.20763e-24	-82.6259	1360	Prrx1	ENSMUSG00000026586	18933	CpG
chr1	163312321	-	2.71263e-11	2.39729e-09	-85.9703	1346	Prrx1	ENSMUSG00000026586	18933	CpG
chr1	163312327	-	4.11294e-22	1.16511e-19	-90.0475	1340	Prrx1	ENSMUSG00000026586	18933	CpG
chr1	163312330	-	4.67361e-39	5.31424e-36	-73.1172	1337	Prrx1	ENSMUSG00000026586	18933	CpG
chr1	163312381	-	3.30693e-23	1.03154e-20	-71.7122	1286	Prrx1	ENSMUSG00000026586	18933	CpG
chr1	163312383	-	3.34925e-11	2.92009e-09	-74.4049	1284	Prrx1	ENSMUSG00000026586	18933	CpG
chr1	163312414	-	6.64141e-10	4.78587e-08	-78.0099	1253	Prrx1	ENSMUSG00000026586	18933	CpG
chr1	163312500	+	2.08622e-05	0.000623986	-52.6062	1167	Prrx1	ENSMUSG00000026586	18933	CpG
chr1	163312531	-	2.79375e-16	4.47564e-14	-93.3333	1136	Prrx1	ENSMUSG00000026586	18933	CpG
chr1	163312547	-	1.7086e-15	2.52917e-13	-87.4743	1120	Prrx1	ENSMUSG00000026586	18933	CpG
chr1	163312561	-	8.71251e-05	0.00216614	-52.0917	1106	Prrx1	ENSMUSG00000026586	18933	CpG
chr1	163312571	-	1.93735e-06	7.47173e-05	-31.6649	1096	Prrx1	ENSMUSG00000026586	18933	CpG
chr1	164268448	+	5.28936e-05	0.00140766	-59.1427	6094	Slc19a2	ENSMUSG00000040918	116914	CpG
chr1	164462280	-	0.00067447	0.0120951	-57.0039	161	Gm32391	ENSMUSG00000104011	NA	CpG
chr1	164835852	+	0.00349176	0.0440241	-25.1295	20552	Gm32569	ENSMUSG00000103659	NA	CpG
chr1	164899596	-	1.12996e-07	5.60553e-06	-28.2479	4	Gm32569	ENSMUSG00000103659	NA	CpG
chr1	165091780	+	2.30698e-05	0.000681798	-53.0197	147	4930568G15Rik	ENSMUSG00000102408	NA	CpG
chr1	165091790	+	2.48061e-05	0.000726275	-65.3468	137	4930568G15Rik	ENSMUSG00000102408	NA	CpG
chr1	165091887	-	1.17124e-15	1.7652e-13	-64.5877	40	4930568G15Rik	ENSMUSG00000102408	NA	CpG
chr1	165153237	+	0.000978718	0.016345	-53.1377	488	Tbx19	ENSMUSG00000026572	83993	CpG
chr1	165178658	+	0.000118179	0.00282156	-51.8056	15658	Sft2d2	ENSMUSG00000040848	108735	CpG
chr1	165311425	-	0.000923526	0.0155973	-38.6946	8801	Gpr161	ENSMUSG00000040836	240888	CpG
chr1	165584940	+	5.69415e-06	0.000196535	-61.8571	242	Gm38210	ENSMUSG00000104474	NA	CpG
chr1	165617242	+	0.00253325	0.0344635	-40.5432	3262	Mpzl1	ENSMUSG00000026566	68481	CpG
chr1	165845734	+	0.00227247	0.0316975	-50.6085	350	Gm37856	ENSMUSG00000103768	NA	CpG
chr1	165845773	+	0.000573943	0.0106281	-30.6027	311	Gm37856	ENSMUSG00000103768	NA	CpG
chr1	165845774	-	0.000964039	0.0161437	-37.8834	310	Gm37856	ENSMUSG00000103768	NA	CpG
chr1	165845846	-	6.48743e-05	0.00167993	-24.1935	238	Gm37856	ENSMUSG00000103768	NA	CpG
chr1	166309475	+	0.00177958	0.0261873	-56.4032	109	5330438I03Rik	ENSMUSG00000091393	NA	CpG
chr1	166309481	+	4.14958e-19	8.99457e-17	-83.1884	103	5330438I03Rik	ENSMUSG00000091393	NA	CpG
chr1	167182585	-	0.00317019	0.0408748	-38.453	3802	Gm37994	ENSMUSG00000103333	NA	CpG
chr1	167350506	+	0.000449592	0.00867706	-28.6492	193	Aldh9a1	ENSMUSG00000026687	56752	CpG
chr1	167378127	+	3.08675e-31	1.94209e-28	-86.3082	13960	Aldh9a1	ENSMUSG00000026687	56752	CpG
chr1	167378162	-	3.39869e-07	1.5301e-05	-26.7901	13995	Aldh9a1	ENSMUSG00000026687	56752	CpG
chr1	167551597	-	0.00349745	0.0440698	-44.697	46786	Rxrg	ENSMUSG00000015843	20183	CpG
chr1	167688963	+	0.00011868	0.00283184	-20.7867	273	Lmx1a	ENSMUSG00000026686	110648	CpG
chr1	167690247	+	2.55308e-14	3.29515e-12	-42.2859	689	Lmx1a	ENSMUSG00000026686	110648	CpG
chr1	167690248	-	2.32164e-05	0.000685534	-34.0533	690	Lmx1a	ENSMUSG00000026686	110648	CpG
chr1	167690307	-	3.14264e-10	2.38183e-08	-37.3947	749	Lmx1a	ENSMUSG00000026686	110648	CpG
chr1	167692073	-	3.82134e-07	1.70585e-05	-77.7778	2515	Lmx1a	ENSMUSG00000026686	110648	CpG
chr1	167692082	-	2.53786e-14	3.27654e-12	-59.8431	2524	Lmx1a	ENSMUSG00000026686	110648	CpG
chr1	167692192	+	0.00126216	0.0200161	-27.1978	2634	Lmx1a	ENSMUSG00000026686	110648	CpG
chr1	167692248	-	1.67767e-06	6.5572e-05	-30.2279	2690	Lmx1a	ENSMUSG00000026686	110648	CpG
chr1	167692292	-	0.00395838	0.0483743	-23.5084	2734	Lmx1a	ENSMUSG00000026686	110648	CpG
chr1	167692296	-	7.29723e-18	1.38938e-15	-40.7446	2738	Lmx1a	ENSMUSG00000026686	110648	CpG
chr1	167692357	-	0.000403456	0.00793294	-29.7432	2799	Lmx1a	ENSMUSG00000026686	110648	CpG
chr1	167692364	-	0.00229922	0.031981	-20.4714	2806	Lmx1a	ENSMUSG00000026686	110648	CpG
chr1	167693722	+	3.21727e-17	5.75423e-15	-89.726	4164	Lmx1a	ENSMUSG00000026686	110648	CpG
chr1	168214905	+	5.19619e-05	0.00138689	-76.3889	50242	Pbx1	ENSMUSG00000052534	18514	CpG
chr1	168288349	+	0.00149366	0.0228444	-27.0588	49321	Gm37524	ENSMUSG00000103780	NA	CpG
chr1	168288442	-	0.000894983	0.0152163	-37.0393	49228	Gm37524	ENSMUSG00000103780	NA	CpG
chr1	168288448	-	0.000132681	0.00312219	-55.8155	49222	Gm37524	ENSMUSG00000103780	NA	CpG
chr1	169462568	+	3.92397e-06	0.000140909	-70.4234	8698	Gm5265	ENSMUSG00000058622	NA	CpG
chr1	169462585	+	1.50015e-06	5.92999e-05	-38.5844	8715	Gm5265	ENSMUSG00000058622	NA	CpG
chr1	169932004	+	2.52682e-05	0.000738352	-66.6667	2074	Ccdc190	ENSMUSG00000070532	78465	CpG
chr1	169932041	+	5.94223e-09	3.6947e-07	-58.0065	2111	Ccdc190	ENSMUSG00000070532	78465	CpG
chr1	170588981	-	1.61908e-10	1.28052e-08	-57.9545	315	Nos1ap	ENSMUSG00000038473	70729	CpG
chr1	170834942	+	6.88121e-11	5.74831e-09	-68.373	2070	Gm25235	ENSMUSG00000096547	115487591	CpG
chr1	170907524	+	1.10991e-07	5.51529e-06	-30	5416	Fcrlb	ENSMUSG00000070524	435653	CpG
chr1	171159903	+	0.00238327	0.0328702	-27.5338	199	Mpz	ENSMUSG00000056569	17528	CpG
chr1	171159937	+	0.000510667	0.00964565	-57.1162	233	Mpz	ENSMUSG00000056569	17528	CpG
chr1	171159943	+	6.93305e-10	4.9828e-08	-53.3564	239	Mpz	ENSMUSG00000056569	17528	CpG
chr1	171160225	+	1.47957e-06	5.85546e-05	-77.9541	521	Mpz	ENSMUSG00000056569	17528	CpG
chr1	171160226	-	1.27142e-06	5.09712e-05	-69.7358	522	Mpz	ENSMUSG00000056569	17528	CpG
chr1	171195897	+	4.39387e-06	0.000155831	-63.1985	370	Pcp4l1	ENSMUSG00000038370	66425	CpG
chr1	171196029	+	3.24199e-05	0.000921016	-20.0885	238	Pcp4l1	ENSMUSG00000038370	66425	CpG
chr1	171196456	+	1.16417e-07	5.75684e-06	-37.8262	187	Pcp4l1	ENSMUSG00000038370	66425	CpG
chr1	171270834	-	2.13788e-05	0.000637889	-22.8193	15	B4galt3	ENSMUSG00000052423	57370	CpG
chr1	171437587	+	3.17675e-06	0.000116628	-50.4081	7	F11r	ENSMUSG00000038235	16456	CpG
chr1	171437588	-	1.15163e-05	0.000367597	-46.6204	8	F11r	ENSMUSG00000038235	16456	CpG
chr1	171437617	+	0.00262904	0.0354939	-51.1745	37	F11r	ENSMUSG00000038235	16456	CpG
chr1	171437618	-	1.92608e-27	8.75063e-25	-78.373	38	F11r	ENSMUSG00000038235	16456	CpG
chr1	171437621	-	1.23288e-05	0.000390532	-31.7626	41	F11r	ENSMUSG00000038235	16456	CpG
chr1	171437623	-	0.000401487	0.00789843	-60.4066	43	F11r	ENSMUSG00000038235	16456	CpG
chr1	171437626	-	0.000367494	0.00735151	-32.963	46	F11r	ENSMUSG00000038235	16456	CpG
chr1	171437687	+	7.5461e-06	0.000252363	-42.479	107	F11r	ENSMUSG00000038235	16456	CpG
chr1	171437688	-	0.000469163	0.00899289	-35.5303	108	F11r	ENSMUSG00000038235	16456	CpG
chr1	171437759	+	9.64106e-19	2.01883e-16	-53.0316	179	F11r	ENSMUSG00000038235	16456	CpG
chr1	171437770	+	0.00247004	0.0337933	-59.7488	190	F11r	ENSMUSG00000038235	16456	CpG
chr1	171437776	+	2.27536e-16	3.68725e-14	-58.3333	196	F11r	ENSMUSG00000038235	16456	CpG
chr1	171437813	+	4.10615e-15	5.80987e-13	-79.8722	233	F11r	ENSMUSG00000038235	16456	CpG
chr1	171437814	-	3.30242e-05	0.000935378	-75.8435	234	F11r	ENSMUSG00000038235	16456	CpG
chr1	171437835	-	3.39214e-05	0.000957924	-59.1825	255	F11r	ENSMUSG00000038235	16456	CpG
chr1	171438064	-	1.20369e-10	9.70854e-09	-88.0159	484	F11r	ENSMUSG00000038235	16456	CpG
chr1	171438091	-	1.3819e-08	8.04425e-07	-77.3837	511	F11r	ENSMUSG00000038235	16456	CpG
chr1	171438100	-	1.1271e-13	1.35224e-11	-69.3944	520	F11r	ENSMUSG00000038235	16456	CpG
chr1	172023599	+	6.331e-10	4.58138e-08	-46.6374	3111	Vangl2	ENSMUSG00000026556	93840	CpG
chr1	172083053	-	0.000687753	0.0122867	-20.5082	220	Copa	ENSMUSG00000026553	12847	CpG
chr1	172245252	-	1.33641e-07	6.51906e-06	-56.2791	7960	Gm37950	ENSMUSG00000103617	NA	CpG
chr1	172271793	+	8.56395e-24	2.82737e-21	-41.6672	4684	Atp1a2	ENSMUSG00000007097	98660	CpG
chr1	172271794	-	5.20582e-10	3.81759e-08	-39.3539	4683	Atp1a2	ENSMUSG00000007097	98660	CpG
chr1	172271824	-	7.28959e-14	8.98937e-12	-37.2772	4653	Atp1a2	ENSMUSG00000007097	98660	CpG
chr1	172341531	-	4.06295e-05	0.00112107	-64.3389	320	Kcnj10	ENSMUSG00000044708	16513	CpG
chr1	172341562	-	0.0015416	0.0234325	-46.0512	351	Kcnj10	ENSMUSG00000044708	16513	CpG
chr1	172341735	-	3.93843e-25	1.47491e-22	-76.3892	524	Kcnj10	ENSMUSG00000044708	16513	CpG
chr1	172392419	-	2.70075e-20	6.54795e-18	-68.6285	1429	Gm37145	ENSMUSG00000102278	NA	CpG
chr1	172392422	-	1.2322e-36	1.1452e-33	-86.461	1432	Gm37145	ENSMUSG00000102278	NA	CpG
chr1	172392430	-	1.7739e-20	4.36318e-18	-76.3407	1440	Gm37145	ENSMUSG00000102278	NA	CpG
chr1	172392495	+	7.96361e-09	4.83197e-07	-47.5325	1505	Gm37145	ENSMUSG00000102278	NA	CpG
chr1	172392623	-	1.07477e-05	0.000345584	-62.6442	1633	Gm37145	ENSMUSG00000102278	NA	CpG
chr1	172500859	+	2.35839e-05	0.000695074	-26.6641	392	Tagln2	ENSMUSG00000026547	21346	CpG
chr1	172500917	-	1.65935e-05	0.000510411	-73.4734	334	Tagln2	ENSMUSG00000026547	21346	CpG
chr1	172500929	-	0.000185749	0.00415253	-25.3292	322	Tagln2	ENSMUSG00000026547	21346	CpG
chr1	172500961	+	0.00196132	0.028242	-44.8535	290	Tagln2	ENSMUSG00000026547	21346	CpG
chr1	172501024	-	8.214e-09	4.96982e-07	-23.156	227	Tagln2	ENSMUSG00000026547	21346	CpG
chr1	172520786	+	0.000315647	0.00648259	-74.4434	14	Cfap45	ENSMUSG00000026546	71870	CpG
chr1	172520878	-	0.00315582	0.0407295	-28.9242	76	Cfap45	ENSMUSG00000026546	71870	CpG
chr1	172540549	+	0.000133437	0.0031369	-46.1764	2931	Cfap45	ENSMUSG00000026546	71870	CpG
chr1	172540578	+	1.28478e-10	1.03257e-08	-65.8503	2960	Cfap45	ENSMUSG00000026546	71870	CpG
chr1	172550392	+	1.35928e-06	5.41469e-05	-57.8349	276	4933439K11Rik	ENSMUSG00000085184	71319	CpG
chr1	172550393	-	0.000355865	0.00715407	-57.7268	275	4933439K11Rik	ENSMUSG00000085184	71319	CpG
chr1	172550398	+	7.55049e-09	4.59982e-07	-68.626	270	4933439K11Rik	ENSMUSG00000085184	71319	CpG
chr1	172550399	-	3.6184e-06	0.000131081	-76.3772	269	4933439K11Rik	ENSMUSG00000085184	71319	CpG
chr1	172550613	-	0.0023142	0.0321375	-59.7464	55	4933439K11Rik	ENSMUSG00000085184	71319	CpG
chr1	172550659	-	0.00217065	0.0305633	-75.8454	9	4933439K11Rik	ENSMUSG00000085184	71319	CpG
chr1	173333106	+	0.000571431	0.0105912	-27.2385	395	Ackr1	ENSMUSG00000037872	13349	CpG
chr1	173344390	-	0.00186362	0.0271317	-37.8097	2463	Cadm3	ENSMUSG00000005338	94332	CpG
chr1	173367182	+	8.53781e-16	1.30658e-13	-37.3266	450	Cadm3	ENSMUSG00000005338	94332	CpG
chr1	173367202	+	0.00377205	0.0466745	-24.4229	430	Cadm3	ENSMUSG00000005338	94332	CpG
chr1	173367224	-	8.95863e-09	5.37957e-07	-35.0117	408	Cadm3	ENSMUSG00000005338	94332	CpG
chr1	173367441	+	0.000124727	0.00295743	-41.9913	191	Cadm3	ENSMUSG00000005338	94332	CpG
chr1	173367455	+	2.52406e-06	9.47593e-05	-35.7143	177	Cadm3	ENSMUSG00000005338	94332	CpG
chr1	173367480	-	0.00109186	0.0178287	-26.198	152	Cadm3	ENSMUSG00000005338	94332	CpG
chr1	176274890	+	0.000156361	0.00358614	-21.3675	383	Pld5	ENSMUSG00000055214	319455	CpG
chr1	176274903	+	0.0010727	0.0175799	-20.9957	370	Pld5	ENSMUSG00000055214	319455	CpG
chr1	177281544	+	0.000125576	0.00297425	-32.8386	12191	Gm38328	ENSMUSG00000103633	NA	CpG
chr1	178528451	+	0.00241536	0.0332148	-20.7696	673	Kif26b	ENSMUSG00000026494	269152	CpG
chr1	178572050	+	7.06623e-14	8.7245e-12	-60.3482	42924	Kif26b	ENSMUSG00000026494	269152	CpG
chr1	178572103	+	0.00322633	0.0414319	-39.1633	42977	Kif26b	ENSMUSG00000026494	269152	CpG
chr1	179043858	-	2.97691e-08	1.63735e-06	-74.2906	54512	Smyd3	ENSMUSG00000055067	69726	CpG
chr1	179446703	-	2.9193e-06	0.000108141	-52.8853	41283	Smyd3	ENSMUSG00000055067	69726	CpG
chr1	179446743	-	0.000687995	0.01229	-60.8369	41323	Smyd3	ENSMUSG00000055067	69726	CpG
chr1	179476163	+	0.00309546	0.0401363	-31.7647	41841	Smyd3	ENSMUSG00000055067	69726	CpG
chr1	180250439	-	5.47426e-06	0.000189653	-51.4679	2288	Psen2	ENSMUSG00000010609	19165	CpG
chr1	180547745	-	1.92929e-07	9.12364e-06	-36.213	21178	Parp1	ENSMUSG00000026496	11545	CpG
chr1	180548359	-	3.94264e-06	0.000141504	-34.4444	20564	Parp1	ENSMUSG00000026496	11545	CpG
chr1	180598274	+	6.41644e-06	0.000218611	-28.9917	48	Parp1	ENSMUSG00000026496	11545	CpG
chr1	180697230	-	0.000187847	0.00419298	-50.1359	195	Mixl1	ENSMUSG00000026497	27217	CpG
chr1	180763683	+	0.00138703	0.0215595	-55.2484	4972	Gm38293	ENSMUSG00000103156	NA	CpG
chr1	180768368	-	0.00146018	0.022453	-29.7644	287	Gm38293	ENSMUSG00000103156	NA	CpG
chr1	180768421	-	3.55847e-06	0.000129128	-71.1148	234	Gm38293	ENSMUSG00000103156	NA	CpG
chr1	180794110	+	3.30825e-07	1.49268e-05	-42.9245	19423	H3f3a	ENSMUSG00000060743	NA	CpG
chr1	180794116	+	9.18117e-06	0.000300241	-57.6794	19417	H3f3a	ENSMUSG00000060743	NA	CpG
chr1	180794117	-	3.95146e-05	0.00109394	-61.2767	19416	H3f3a	ENSMUSG00000060743	NA	CpG
chr1	180794142	+	8.19508e-13	8.88177e-11	-46.9016	19391	H3f3a	ENSMUSG00000060743	NA	CpG
chr1	180794143	-	0.00269728	0.0362001	-37.0055	19390	H3f3a	ENSMUSG00000060743	NA	CpG
chr1	180794170	-	4.68574e-06	0.000165075	-48.1752	19363	H3f3a	ENSMUSG00000060743	NA	CpG
chr1	180794183	-	0.000105787	0.00256466	-41.4814	19350	H3f3a	ENSMUSG00000060743	NA	CpG
chr1	180794294	+	0.000909905	0.0154159	-24.1903	19239	H3f3a	ENSMUSG00000060743	NA	CpG
chr1	180894782	+	1.51675e-12	1.58477e-10	-82.1061	323	Lefty2	ENSMUSG00000066652	320202	CpG
chr1	180894797	+	0.000820587	0.0141728	-34.1996	338	Lefty2	ENSMUSG00000066652	320202	CpG
chr1	180894820	+	6.17395e-05	0.00161075	-26.1058	361	Lefty2	ENSMUSG00000066652	320202	CpG
chr1	181353100	+	0.000787927	0.0137197	-34.0696	97	Cnih3	ENSMUSG00000026514	72978	CpG
chr1	181353222	-	5.51924e-07	2.38633e-05	-53.8696	23	Cnih3	ENSMUSG00000026514	72978	CpG
chr1	181353260	+	2.78796e-06	0.000103672	-54.4069	61	Cnih3	ENSMUSG00000026514	72978	CpG
chr1	181353267	+	9.73873e-13	1.04684e-10	-81.8149	68	Cnih3	ENSMUSG00000026514	72978	CpG
chr1	181353268	-	3.53142e-41	4.79182e-38	-70.9312	69	Cnih3	ENSMUSG00000026514	72978	CpG
chr1	181353296	+	2.59846e-06	9.73281e-05	-44.3112	97	Cnih3	ENSMUSG00000026514	72978	CpG
chr1	181353297	-	5.03561e-11	4.28304e-09	-41.9599	98	Cnih3	ENSMUSG00000026514	72978	CpG
chr1	181353313	-	3.66965e-05	0.00102569	-26.9828	112	Cnih3	ENSMUSG00000026514	72978	CpG
chr1	181353391	-	0.000673927	0.0120895	-50.2762	34	Cnih3	ENSMUSG00000026514	72978	CpG
chr1	181353566	-	2.90173e-26	1.20532e-23	-43.3333	139	Cnih3	ENSMUSG00000026514	72978	CpG
chr1	181353611	+	2.80461e-57	1.4271e-53	-98.7654	184	Cnih3	ENSMUSG00000026514	72978	CpG
chr1	181353612	-	3.61047e-27	1.60978e-24	-86.0119	185	Cnih3	ENSMUSG00000026514	72978	CpG
chr1	181353617	+	1.49234e-42	2.24997e-39	-95.0617	190	Cnih3	ENSMUSG00000026514	72978	CpG
chr1	181353618	-	1.07827e-10	8.76289e-09	-90.4798	191	Cnih3	ENSMUSG00000026514	72978	CpG
chr1	181353622	+	2.69952e-05	0.000783361	-59.6548	195	Cnih3	ENSMUSG00000026514	72978	CpG
chr1	181353623	-	2.07184e-16	3.37491e-14	-80.7578	196	Cnih3	ENSMUSG00000026514	72978	CpG
chr1	181353624	+	4.58914e-06	0.00016206	-43.4041	197	Cnih3	ENSMUSG00000026514	72978	CpG
chr1	181353625	-	0.00108173	0.0176987	-38.4192	198	Cnih3	ENSMUSG00000026514	72978	CpG
chr1	181353677	-	6.51632e-07	2.77761e-05	-60.8725	250	Cnih3	ENSMUSG00000026514	72978	CpG
chr1	181376437	+	0.00251007	0.0342259	-31.0928	4740	2900069G24Rik	ENSMUSG00000102276	NA	CpG
chr1	181376743	-	3.09273e-05	0.00088299	-20.5673	4434	2900069G24Rik	ENSMUSG00000102276	NA	CpG
chr1	181627342	+	8.98283e-32	5.91694e-29	-97.5309	26036	Dnah14	ENSMUSG00000047369	240960	CpG
chr1	181813548	-	3.1359e-07	1.42059e-05	-60.7453	89	Dnah14	ENSMUSG00000047369	240960	CpG
chr1	181821449	+	0.00265175	0.0357176	-24.8725	906	Lbr	ENSMUSG00000004880	98386	CpG
chr1	181880916	+	1.98478e-12	2.04441e-10	-67.7177	25921	Enah	ENSMUSG00000022995	13800	CpG
chr1	182528797	-	0.000210879	0.00462093	-26.4556	11188	Capn2	ENSMUSG00000026509	12334	CpG
chr1	182639385	-	8.25982e-05	0.00207006	-54.3163	40553	Gm37516	ENSMUSG00000104376	NA	CpG
chr1	182892647	-	8.84328e-06	0.000290405	-27.2727	15062	Gm37542	ENSMUSG00000102291	NA	CpG
chr1	182957983	+	0.00263474	0.0355554	-39.961	3154	Tlr5	ENSMUSG00000079164	53791	CpG
chr1	183082009	+	0.00106434	0.0174717	-78.9141	7402	Gm24975	ENSMUSG00000094807	NA	CpG
chr1	183082044	+	2.66333e-28	1.30309e-25	-95.6463	7437	Gm24975	ENSMUSG00000094807	NA	CpG
chr1	183979760	+	0.00170222	0.0253106	-26.9978	33541	Dusp10	ENSMUSG00000039384	63953	CpG
chr1	184075104	+	5.87639e-17	1.01792e-14	-58.0759	40722	Dusp10	ENSMUSG00000039384	63953	CpG
chr1	184075109	+	3.12526e-19	6.85457e-17	-93.9702	40727	Dusp10	ENSMUSG00000039384	63953	CpG
chr1	184075144	+	0.00107905	0.0176627	-62.3877	40762	Dusp10	ENSMUSG00000039384	63953	CpG
chr1	184075145	-	4.77122e-06	0.000167725	-74.2114	40763	Dusp10	ENSMUSG00000039384	63953	CpG
chr1	184728904	+	6.40531e-05	0.00166226	-42.2495	2693	Hlx	ENSMUSG00000039377	15284	CpG
chr1	184728921	+	2.90146e-34	2.32501e-31	-85.139	2676	Hlx	ENSMUSG00000039377	15284	CpG
chr1	184735086	+	3.81848e-06	0.000137375	-74.7018	1890	Gm34342	ENSMUSG00000102158	NA	CpG
chr1	184735141	+	5.79356e-59	3.41797e-55	-98.7179	1835	Gm34342	ENSMUSG00000102158	NA	CpG
chr1	184735153	+	1.32379e-27	6.10974e-25	-95.3454	1823	Gm34342	ENSMUSG00000102158	NA	CpG
chr1	184777032	+	0.000941199	0.0158314	-75.8013	31820	2001-03-01	ENSMUSG00000026621	66112	CpG
chr1	184810680	+	2.22848e-09	1.48324e-07	-61.2853	516	2001-03-01	ENSMUSG00000026621	66112	CpG
chr1	184810681	-	0.000244426	0.0052324	-42.0138	515	2001-03-01	ENSMUSG00000026621	66112	CpG
chr1	184810692	+	0.000139585	0.00325626	-52.3199	504	2001-03-01	ENSMUSG00000026621	66112	CpG
chr1	184810715	+	5.64363e-09	3.52357e-07	-71.3073	481	2001-03-01	ENSMUSG00000026621	66112	CpG
chr1	184811080	+	3.62573e-05	0.00101509	-53.7879	116	2001-03-01	ENSMUSG00000026621	66112	CpG
chr1	184811085	+	2.56383e-14	3.30797e-12	-49.9471	111	2001-03-01	ENSMUSG00000026621	66112	CpG
chr1	184811087	+	6.06681e-08	3.17026e-06	-68.5652	109	2001-03-01	ENSMUSG00000026621	66112	CpG
chr1	184811096	+	1.22638e-14	1.64273e-12	-66.1882	100	2001-03-01	ENSMUSG00000026621	66112	CpG
chr1	184811142	+	9.02331e-18	1.7027e-15	-67.4799	54	2001-03-01	ENSMUSG00000026621	66112	CpG
chr1	184827205	+	1.84388e-06	7.14373e-05	-84.8485	51	2002-03-01	ENSMUSG00000073481	67247	CpG
chr1	184827206	-	0.000274022	0.00575344	-68.1582	50	2002-03-01	ENSMUSG00000073481	67247	CpG
chr1	184882373	-	0.00171117	0.0254223	-64.5856	844	C130074G19Rik	ENSMUSG00000039349	226777	CpG
chr1	184882375	-	3.81887e-05	0.00106171	-74.8055	842	C130074G19Rik	ENSMUSG00000039349	226777	CpG
chr1	184882377	-	2.9808e-11	2.61678e-09	-79.1866	840	C130074G19Rik	ENSMUSG00000039349	226777	CpG
chr1	184882426	-	0.000719115	0.0127319	-59.0962	791	C130074G19Rik	ENSMUSG00000039349	226777	CpG
chr1	185128564	+	0.000302556	0.00625475	-29.962	36572	Gm37662	ENSMUSG00000104461	NA	CpG
chr1	185454939	+	1.95531e-06	7.53104e-05	-21.727	90	Slc30a10	ENSMUSG00000026614	226781	CpG
chr1	185454943	+	0.00388952	0.0477727	-31.0213	94	Slc30a10	ENSMUSG00000026614	226781	CpG
chr1	185454944	-	3.70224e-05	0.00103373	-31.1361	93	Slc30a10	ENSMUSG00000026614	226781	CpG
chr1	185454945	+	1.44282e-05	0.000450341	-26.7031	92	Slc30a10	ENSMUSG00000026614	226781	CpG
chr1	185454946	-	0.000605642	0.0110999	-23.1223	91	Slc30a10	ENSMUSG00000026614	226781	CpG
chr1	185455633	+	0.000347438	0.00701481	-24.4541	64	Gm2061	ENSMUSG00000097615	NA	CpG
chr1	185455654	+	8.58159e-07	3.56972e-05	-24.5455	85	Gm2061	ENSMUSG00000097615	NA	CpG
chr1	185455655	-	8.37801e-06	0.000277138	-23.4704	86	Gm2061	ENSMUSG00000097615	NA	CpG
chr1	185455661	-	9.79982e-07	4.02263e-05	-24.2957	92	Gm2061	ENSMUSG00000097615	NA	CpG
chr1	185456009	-	2.33096e-97	1.58145e-92	-77.7395	440	Gm2061	ENSMUSG00000097615	NA	CpG
chr1	185456037	-	8.28335e-21	2.10482e-18	-74.4467	468	Gm2061	ENSMUSG00000097615	NA	CpG
chr1	185501662	+	0.003327	0.0424356	-27.0833	4273	5033404E19Rik	ENSMUSG00000102185	NA	CpG
chr1	185501817	-	6.3389e-11	5.3204e-09	-60.364	4428	5033404E19Rik	ENSMUSG00000102185	NA	CpG
chr1	185681823	-	2.73941e-06	0.000101988	-20.2254	62979	Gm38093	ENSMUSG00000103799	NA	CpG
chr1	185681831	-	0.000420642	0.00821145	-41.8473	62971	Gm38093	ENSMUSG00000103799	NA	CpG
chr1	185767555	-	0.0018739	0.0272463	-37.4025	22751	Gm38093	ENSMUSG00000103799	NA	CpG
chr1	186292976	+	2.18628e-30	1.2787e-27	-95.8537	54338	Gm37491	ENSMUSG00000102217	NA	CpG
chr1	186409831	-	5.92862e-29	3.07046e-26	-97.4359	62515	Gm37491	ENSMUSG00000102217	NA	CpG
chr1	186409844	-	4.90178e-28	2.342e-25	-97.4359	62528	Gm37491	ENSMUSG00000102217	NA	CpG
chr1	186409846	-	6.80006e-08	3.51597e-06	-83.547	62530	Gm37491	ENSMUSG00000102217	NA	CpG
chr1	186409856	-	3.63063e-29	1.91194e-26	-97.2222	62540	Gm37491	ENSMUSG00000102217	NA	CpG
chr1	186409861	-	4.63827e-13	5.18427e-11	-92.3077	62545	Gm37491	ENSMUSG00000102217	NA	CpG
chr1	186409864	-	4.57432e-08	2.43568e-06	-84.638	62548	Gm37491	ENSMUSG00000102217	NA	CpG
chr1	186433883	-	1.65999e-07	7.9536e-06	-88.4104	86567	Gm37491	ENSMUSG00000102217	NA	CpG
chr1	186433906	-	0.00345554	0.0436809	-39.1447	86590	Gm37491	ENSMUSG00000102217	NA	CpG
chr1	186834212	+	5.08115e-13	5.65909e-11	-81.1966	84815	A430105J06Rik	ENSMUSG00000097784	NA	CpG
chr1	186834259	+	3.09498e-40	3.98697e-37	-99.1453	84862	A430105J06Rik	ENSMUSG00000097784	NA	CpG
chr1	186834330	-	9.5183e-24	3.12723e-21	-89.8335	84933	A430105J06Rik	ENSMUSG00000097784	NA	CpG
chr1	186924334	-	5.56132e-06	0.000192374	-27.7579	2598	1700023G09Rik	ENSMUSG00000103503	NA	CpG
chr1	186988215	+	0.000686344	0.0122669	-60.1207	18388	Gm19058	ENSMUSG00000104424	NA	CpG
chr1	187605585	+	1.61016e-17	2.94983e-15	-95	3205	Esrrg	ENSMUSG00000026610	26381	CpG
chr1	187605589	+	1.1015e-49	2.93066e-46	-96.229	3201	Esrrg	ENSMUSG00000026610	26381	CpG
chr1	187605597	+	3.05174e-62	2.30052e-58	-100	3193	Esrrg	ENSMUSG00000026610	26381	CpG
chr1	187605604	+	1.95618e-08	1.11139e-06	-55.7968	3186	Esrrg	ENSMUSG00000026610	26381	CpG
chr1	187605629	+	2.90307e-12	2.91793e-10	-53.2594	3161	Esrrg	ENSMUSG00000026610	26381	CpG
chr1	187608773	+	5.33079e-06	0.000185171	-66.9643	17	Esrrg	ENSMUSG00000026610	26381	CpG
chr1	187608811	-	1.48705e-09	1.01686e-07	-49.9498	19	Esrrg	ENSMUSG00000026610	26381	CpG
chr1	187608945	-	0.000380585	0.0075662	-46.3251	83	Esrrg	ENSMUSG00000026610	26381	CpG
chr1	187608999	-	1.13968e-06	4.61854e-05	-80.4965	29	Esrrg	ENSMUSG00000026610	26381	CpG
chr1	187609011	-	2.13905e-06	8.16455e-05	-63.325	17	Esrrg	ENSMUSG00000026610	26381	CpG
chr1	187609036	-	1.56092e-12	1.62758e-10	-88.2206	6	Esrrg	ENSMUSG00000026610	26381	CpG
chr1	187609043	-	1.0633e-05	0.000342276	-65.7205	13	Esrrg	ENSMUSG00000026610	26381	CpG
chr1	187609056	-	7.70784e-05	0.00195237	-25.2379	26	Esrrg	ENSMUSG00000026610	26381	CpG
chr1	187609066	-	1.36136e-06	5.42124e-05	-82.6114	36	Esrrg	ENSMUSG00000026610	26381	CpG
chr1	187609076	-	2.01971e-09	1.35203e-07	-29.5904	46	Esrrg	ENSMUSG00000026610	26381	CpG
chr1	187609086	-	2.56288e-12	2.59651e-10	-37.276	56	Esrrg	ENSMUSG00000026610	26381	CpG
chr1	187609179	-	0.000747566	0.0131419	-22.2222	149	Esrrg	ENSMUSG00000026610	26381	CpG
chr1	187609186	-	0.00299922	0.039193	-22.9167	156	Esrrg	ENSMUSG00000026610	26381	CpG
chr1	187609196	-	4.87864e-06	0.000171085	-20.809	166	Esrrg	ENSMUSG00000026610	26381	CpG
chr1	187609554	+	1.03851e-06	4.24234e-05	-29.8701	141	Esrrg	ENSMUSG00000026610	26381	CpG
chr1	187609584	+	3.15787e-18	6.2554e-16	-59.9901	111	Esrrg	ENSMUSG00000026610	26381	CpG
chr1	187651168	+	6.01342e-06	0.000206255	-65.3673	655	Gm36388	ENSMUSG00000103961	NA	CpG
chr1	187651188	+	3.6889e-06	0.000133362	-34.8016	635	Gm36388	ENSMUSG00000103961	NA	CpG
chr1	187651197	+	0.00181209	0.0265515	-52.0554	626	Gm36388	ENSMUSG00000103961	NA	CpG
chr1	187651203	+	5.64623e-05	0.00149064	-64.2463	620	Gm36388	ENSMUSG00000103961	NA	CpG
chr1	187651232	+	0.00123867	0.0197326	-68.2164	591	Gm36388	ENSMUSG00000103961	NA	CpG
chr1	187651238	+	0.000591836	0.0108905	-52.5	585	Gm36388	ENSMUSG00000103961	NA	CpG
chr1	187651667	+	8.39814e-09	5.06993e-07	-79.5094	156	Gm36388	ENSMUSG00000103961	NA	CpG
chr1	187651740	+	8.9092e-33	6.30729e-30	-81.1052	83	Gm36388	ENSMUSG00000103961	NA	CpG
chr1	187652054	+	9.17186e-06	0.000299985	-63.0417	229	Gm36388	ENSMUSG00000103961	NA	CpG
chr1	187652058	+	2.07407e-15	3.03923e-13	-71.7496	233	Gm36388	ENSMUSG00000103961	NA	CpG
chr1	187977626	-	7.14306e-10	5.12197e-08	-35.1648	20200	Esrrg	ENSMUSG00000026610	26381	CpG
chr1	187997918	-	0.000175347	0.00395297	-23.1116	49	Esrrg	ENSMUSG00000026610	26381	CpG
chr1	187998093	-	8.97643e-06	0.00029435	-34.7842	224	Esrrg	ENSMUSG00000026610	26381	CpG
chr1	189012989	+	2.09474e-17	3.80844e-15	-82.3238	5147	Kctd3	ENSMUSG00000026608	226823	CpG
chr1	189012990	-	3.1525e-09	2.05294e-07	-75.3097	5148	Kctd3	ENSMUSG00000026608	226823	CpG
chr1	189027034	+	0.000306233	0.00631869	-45.9933	19192	Kctd3	ENSMUSG00000026608	226823	CpG
chr1	189343009	-	7.05135e-17	1.20758e-14	-79.3324	345	Kcnk2	ENSMUSG00000037624	16526	CpG
chr1	189343013	-	6.74526e-11	5.63937e-09	-56.8247	341	Kcnk2	ENSMUSG00000037624	16526	CpG
chr1	189343015	-	3.52695e-05	0.000990498	-41.8094	339	Kcnk2	ENSMUSG00000037624	16526	CpG
chr1	189343820	-	8.49327e-11	7.00158e-09	-46.0784	11	Kcnk2	ENSMUSG00000037624	16526	CpG
chr1	189343825	-	0.00138553	0.0215412	-27.6572	6	Kcnk2	ENSMUSG00000037624	16526	CpG
chr1	189343828	-	0.000151573	0.00349265	-39.012	3	Kcnk2	ENSMUSG00000037624	16526	CpG
chr1	189343845	-	9.03313e-19	1.90033e-16	-52.4843	12	Kcnk2	ENSMUSG00000037624	16526	CpG
chr1	189343868	-	3.22648e-09	2.0971e-07	-27.3935	35	Kcnk2	ENSMUSG00000037624	16526	CpG
chr1	189343877	-	4.49435e-15	6.32835e-13	-42.7244	44	Kcnk2	ENSMUSG00000037624	16526	CpG
chr1	189344047	-	1.93546e-20	4.74622e-18	-94.3732	62	A430027H14Rik	ENSMUSG00000104507	NA	CpG
chr1	189344064	-	1.62296e-21	4.38397e-19	-57.037	79	A430027H14Rik	ENSMUSG00000104507	NA	CpG
chr1	189786817	-	0.00147622	0.0226331	-29.0573	144	Ptpn14	ENSMUSG00000026604	19250	CpG
chr1	189932332	+	0.00179181	0.0263235	-36.3368	9968	Smyd2	ENSMUSG00000026603	226830	CpG
chr1	189932344	+	1.59661e-07	7.67522e-06	-71.6721	9980	Smyd2	ENSMUSG00000026603	226830	CpG
chr1	190175395	-	1.57087e-14	2.07751e-12	-53.4275	4680	Prox1	ENSMUSG00000010175	19130	CpG
chr1	190175402	-	1.40694e-16	2.33671e-14	-88.6364	4687	Prox1	ENSMUSG00000010175	19130	CpG
chr1	190175445	-	7.9928e-20	1.85182e-17	-68.0049	4730	Prox1	ENSMUSG00000010175	19130	CpG
chr1	190175450	-	0.00258413	0.0350107	-24.9482	4735	Prox1	ENSMUSG00000010175	19130	CpG
chr1	190384657	-	0.000632271	0.0114938	-53.3825	18987	Gm29678	ENSMUSG00000103644	NA	CpG
chr1	190384693	-	2.11296e-12	2.16931e-10	-69.0874	18951	Gm29678	ENSMUSG00000103644	NA	CpG
chr1	190384703	-	3.98209e-08	2.14192e-06	-71.9825	18941	Gm29678	ENSMUSG00000103644	NA	CpG
chr1	190384715	-	3.00377e-10	2.28509e-08	-49.2202	18929	Gm29678	ENSMUSG00000103644	NA	CpG
chr1	190384731	-	8.37927e-08	4.26916e-06	-29.3654	18913	Gm29678	ENSMUSG00000103644	NA	CpG
chr1	190729355	-	1.58398e-53	6.09575e-50	-98.3333	81107	Rps6kc1	ENSMUSG00000089872	320119	CpG
chr1	190978549	+	0.000915733	0.0154908	-23.3333	452	Vash2	ENSMUSG00000037568	226841	CpG
chr1	190978550	-	0.00271081	0.0363315	-34.5344	451	Vash2	ENSMUSG00000037568	226841	CpG
chr1	190978560	+	0.000125997	0.00298302	-24.3939	441	Vash2	ENSMUSG00000037568	226841	CpG
chr1	190978573	-	3.91679e-06	0.000140676	-31.6321	428	Vash2	ENSMUSG00000037568	226841	CpG
chr1	190987435	-	0.00198721	0.028533	-46.186	5256	Gm31373	ENSMUSG00000104487	NA	CpG
chr1	191126014	-	3.62992e-06	0.000131443	-65.6741	6642	Gm38161	ENSMUSG00000102777	NA	CpG
chr1	191126016	-	3.11459e-25	1.17504e-22	-65.4386	6640	Gm38161	ENSMUSG00000102777	NA	CpG
chr1	191126020	-	0.00277511	0.0369694	-56.4323	6636	Gm38161	ENSMUSG00000102777	NA	CpG
chr1	191126022	-	7.50097e-10	5.3635e-08	-26.2073	6634	Gm38161	ENSMUSG00000102777	NA	CpG
chr1	191126037	-	7.97185e-08	4.07423e-06	-75.1657	6619	Gm38161	ENSMUSG00000102777	NA	CpG
chr1	191126052	-	0.00141106	0.0218571	-55.1967	6604	Gm38161	ENSMUSG00000102777	NA	CpG
chr1	191126057	-	8.97134e-07	3.71326e-05	-37.6733	6599	Gm38161	ENSMUSG00000102777	NA	CpG
chr1	191126106	-	9.15886e-06	0.000299656	-46.9857	6550	Gm38161	ENSMUSG00000102777	NA	CpG
chr1	191126113	-	1.00079e-06	4.1006e-05	-59.4643	6543	Gm38161	ENSMUSG00000102777	NA	CpG
chr1	191183947	+	3.66589e-05	0.00102487	-58.7879	606	Atf3	ENSMUSG00000026628	11910	CpG
chr1	191183957	+	1.12897e-13	1.35407e-11	-49.3629	616	Atf3	ENSMUSG00000026628	11910	CpG
chr1	191183966	+	2.69421e-17	4.85927e-15	-59.8446	625	Atf3	ENSMUSG00000026628	11910	CpG
chr1	191183976	+	2.05115e-19	4.57463e-17	-81.6667	635	Atf3	ENSMUSG00000026628	11910	CpG
chr1	191183982	+	4.0333e-06	0.000144351	-43.0769	641	Atf3	ENSMUSG00000026628	11910	CpG
chr1	191184361	+	5.64946e-39	6.37048e-36	-95.8495	1020	Atf3	ENSMUSG00000026628	11910	CpG
chr1	191184369	+	1.91242e-77	3.38476e-73	-97.7073	1028	Atf3	ENSMUSG00000026628	11910	CpG
chr1	191184397	+	1.99932e-30	1.17441e-27	-81.8397	1056	Atf3	ENSMUSG00000026628	11910	CpG
chr1	191184476	-	3.01925e-16	4.82361e-14	-32.1331	1135	Atf3	ENSMUSG00000026628	11910	CpG
chr1	191184791	+	0.00211608	0.0299787	-51.2261	1450	Atf3	ENSMUSG00000026628	11910	CpG
chr1	191184792	-	9.34596e-07	3.85303e-05	-72.0524	1451	Atf3	ENSMUSG00000026628	11910	CpG
chr1	191184804	-	2.98081e-05	0.000854571	-79.2254	1463	Atf3	ENSMUSG00000026628	11910	CpG
chr1	191184838	-	1.79268e-08	1.02421e-06	-72.7328	1497	Atf3	ENSMUSG00000026628	11910	CpG
chr1	191184862	+	6.19518e-05	0.00161515	-32.9887	1521	Atf3	ENSMUSG00000026628	11910	CpG
chr1	191184891	-	0.00173924	0.0257405	-72.2105	1550	Atf3	ENSMUSG00000026628	11910	CpG
chr1	191184917	+	1.64325e-06	6.43566e-05	-23.1582	1576	Atf3	ENSMUSG00000026628	11910	CpG
chr1	191184927	-	0.00295615	0.0387558	-45.608	1586	Atf3	ENSMUSG00000026628	11910	CpG
chr1	191184977	+	0.000649532	0.0117384	-57.4074	1636	Atf3	ENSMUSG00000026628	11910	CpG
chr1	191185008	+	1.60563e-10	1.27136e-08	-89.3762	1667	Atf3	ENSMUSG00000026628	11910	CpG
chr1	191185025	+	5.69556e-06	0.00019655	-77.037	1684	Atf3	ENSMUSG00000026628	11910	CpG
chr1	191185083	-	0.000947533	0.0159208	-60.3761	1742	Atf3	ENSMUSG00000026628	11910	CpG
chr1	191185098	-	6.69383e-05	0.00172635	-63.4093	1757	Atf3	ENSMUSG00000026628	11910	CpG
chr1	191185107	-	8.37232e-08	4.26733e-06	-70.1778	1766	Atf3	ENSMUSG00000026628	11910	CpG
chr1	191317481	+	0.000753185	0.0132224	-56.1136	712	Nenf	ENSMUSG00000037499	66208	CpG
chr1	191317536	+	8.11262e-16	1.24573e-13	-57.753	657	Nenf	ENSMUSG00000037499	66208	CpG
chr1	191718900	-	3.27647e-06	0.000119813	-34.7261	378	Lpgat1	ENSMUSG00000026623	226856	CpG
chr1	192191534	+	3.75442e-05	0.00104665	-23.6602	759	Kcnh1	ENSMUSG00000058248	16510	CpG
chr1	192834451	-	0.00227944	0.0317691	-64.8238	267	A730013G03Rik	ENSMUSG00000047384	320952	CpG
chr1	193153105	+	4.2073e-09	2.68487e-07	-33.8085	5	Irf6	ENSMUSG00000026638	54139	CpG
chr1	193153392	+	0.000989714	0.0165015	-26.2393	237	Irf6	ENSMUSG00000026638	54139	CpG
chr1	193153404	+	0.00229553	0.0319426	-61.6561	249	Irf6	ENSMUSG00000026638	54139	CpG
chr1	193153411	+	4.47268e-13	5.0058e-11	-81.3333	256	Irf6	ENSMUSG00000026638	54139	CpG
chr1	193153432	+	2.09069e-07	9.82185e-06	-64.9762	277	Irf6	ENSMUSG00000026638	54139	CpG
chr1	193153433	-	0.000263429	0.00556745	-49.1275	278	Irf6	ENSMUSG00000026638	54139	CpG
chr1	193153465	-	1.17055e-06	4.73279e-05	-76.336	310	Irf6	ENSMUSG00000026638	54139	CpG
chr1	193153517	-	1.04444e-07	5.2161e-06	-74.888	362	Irf6	ENSMUSG00000026638	54139	CpG
chr1	193153532	-	3.56991e-21	9.36348e-19	-63.715	377	Irf6	ENSMUSG00000026638	54139	CpG
chr1	193382730	+	0.00371154	0.0460939	-28.776	12431	Camk1g	ENSMUSG00000016179	215303	CpG
chr1	193382784	+	1.84863e-05	0.000561059	-42.7422	12485	Camk1g	ENSMUSG00000016179	215303	CpG
chr1	193516024	+	1.07368e-06	4.37361e-05	-68.1514	5849	Mir205hg	ENSMUSG00000097850	NA	CpG
chr1	193516029	+	0.00249603	0.034079	-57.3052	5854	Mir205hg	ENSMUSG00000097850	NA	CpG
chr1	193516051	+	2.03811e-06	7.82034e-05	-59.3572	5876	Mir205hg	ENSMUSG00000097850	NA	CpG
chr1	193540713	-	3.06914e-05	0.000876932	-77.0614	30538	Mir205hg	ENSMUSG00000097850	NA	CpG
chr1	193540738	-	1.71052e-07	8.17453e-06	-89.5833	30563	Mir205hg	ENSMUSG00000097850	NA	CpG
chr1	194938954	+	1.44945e-07	7.01918e-06	-44.7948	2	Cd34	ENSMUSG00000016494	12490	CpG
chr1	194938985	+	2.40634e-16	3.88974e-14	-74.9339	9	Cd34	ENSMUSG00000016494	12490	CpG
chr1	194938987	+	8.81464e-22	2.43433e-19	-73.7881	7	Cd34	ENSMUSG00000016494	12490	CpG
chr1	194938989	+	0.00015105	0.00348258	-33.2363	5	Cd34	ENSMUSG00000016494	12490	CpG
chr1	194938991	+	1.23014e-20	3.07024e-18	-62.6873	3	Cd34	ENSMUSG00000016494	12490	CpG
chr1	194939011	+	3.99971e-21	1.04504e-18	-68.5198	15	Cd34	ENSMUSG00000016494	12490	CpG
chr1	194939045	-	0.000127668	0.00301836	-23.3283	49	Cd34	ENSMUSG00000016494	12490	CpG
chr10	4112777	-	9.36409e-17	1.57907e-14	-21.5515	8463	Gm25515	ENSMUSG00000065792	115487531	CpG
chr10	4334137	+	0.00292378	0.0384466	-29.6016	407	Akap12	ENSMUSG00000038587	83397	CpG
chr10	4334189	+	0.000211559	0.00463299	-56.9987	355	Akap12	ENSMUSG00000038587	83397	CpG
chr10	4334965	-	0.00413079	0.0499921	-34.7542	419	Akap12	ENSMUSG00000038587	83397	CpG
chr10	4533753	-	0.000221435	0.00481492	-22.2222	757	Ccdc170	ENSMUSG00000019767	NA	CpG
chr10	7390667	-	0.00401401	0.0489168	-41.9677	115	Gm21321	ENSMUSG00000112057	NA	CpG
chr10	7390691	-	1.2534e-06	5.03379e-05	-43.5934	91	Gm21321	ENSMUSG00000112057	NA	CpG
chr10	7393681	+	0.000667892	0.0120025	-48.8474	2897	Gm21321	ENSMUSG00000112057	NA	CpG
chr10	7393682	-	0.00336676	0.0428381	-38.7497	2898	Gm21321	ENSMUSG00000112057	NA	CpG
chr10	7393684	+	1.79279e-10	1.40779e-08	-48.4791	2900	Gm21321	ENSMUSG00000112057	NA	CpG
chr10	7492563	+	1.33831e-12	1.40664e-10	-86.8333	18924	Ulbp1	ENSMUSG00000079685	77777	CpG
chr10	7492564	-	4.7425e-46	9.70122e-43	-93.4172	18925	Ulbp1	ENSMUSG00000079685	77777	CpG
chr10	7492591	-	0.00129129	0.0203748	-51.1207	18952	Ulbp1	ENSMUSG00000079685	77777	CpG
chr10	7590775	-	0.000794902	0.0138165	-60.5229	647	Lrp11	ENSMUSG00000019796	237253	CpG
chr10	7590809	-	9.33025e-10	6.57336e-08	-67.8762	681	Lrp11	ENSMUSG00000019796	237253	CpG
chr10	7590822	-	2.83546e-55	1.22791e-51	-96.9697	694	Lrp11	ENSMUSG00000019796	237253	CpG
chr10	7591689	-	0.00134952	0.0210974	-46.7172	1561	Lrp11	ENSMUSG00000019796	237253	CpG
chr10	7839707	+	0.000136498	0.00319705	-26.9962	3325	Mir5104	ENSMUSG00000093060	NA	CpG
chr10	7839745	+	1.81809e-11	1.64612e-09	-32.3447	3363	Mir5104	ENSMUSG00000093060	NA	CpG
chr10	8518546	+	4.21999e-05	0.00115781	-22.1577	278	Ust	ENSMUSG00000047712	338362	CpG
chr10	9650225	+	0.000223603	0.00485351	-60.9903	17450	Gm48760	ENSMUSG00000112680	NA	CpG
chr10	9675650	-	1.99975e-06	7.68693e-05	-28.3456	441	Samd5	ENSMUSG00000060487	NA	CpG
chr10	10252958	-	0.000576104	0.0106589	-42.9079	17496	4930598N05Rik	ENSMUSG00000109160	102634128	CpG
chr10	11080412	+	0.00276743	0.0368972	-63.3258	543	Grm1	ENSMUSG00000019828	14816	CpG
chr10	11080422	+	1.42838e-34	1.16059e-31	-95.6522	533	Grm1	ENSMUSG00000019828	14816	CpG
chr10	13045071	-	0.000324124	0.00662955	-34.3124	6313	Gm47691	ENSMUSG00000112498	NA	CpG
chr10	13060922	+	5.2047e-05	0.00138885	-57.4651	417	Plagl1	ENSMUSG00000019817	22634	CpG
chr10	13061089	-	0.00173562	0.0257011	-39.9642	584	Plagl1	ENSMUSG00000019817	22634	CpG
chr10	13412531	+	9.15834e-07	3.78373e-05	-61.0445	23560	Phactr2	ENSMUSG00000062866	215789	CpG
chr10	13412532	-	2.79191e-15	4.02447e-13	-51.6872	23561	Phactr2	ENSMUSG00000062866	215789	CpG
chr10	13429261	+	0.00228647	0.0318448	-59.6825	40290	Phactr2	ENSMUSG00000062866	215789	CpG
chr10	13429321	+	1.25007e-05	0.000395486	-85.574	40350	Phactr2	ENSMUSG00000062866	215789	CpG
chr10	13500828	+	9.83007e-07	4.0326e-05	-41.4286	172	Fuca2	ENSMUSG00000019810	66848	CpG
chr10	13500832	+	0.000274212	0.0057562	-76.2274	168	Fuca2	ENSMUSG00000019810	66848	CpG
chr10	14544759	-	0.00212486	0.0300746	-61.7821	235	Adgrg6	ENSMUSG00000039116	215798	CpG
chr10	14544845	+	6.60017e-16	1.02119e-13	-66.8016	149	Adgrg6	ENSMUSG00000039116	215798	CpG
chr10	15733923	-	0.00039015	0.00771567	-28.2855	4898	Gm32283	ENSMUSG00000111963	NA	CpG
chr10	17230162	+	0.00367949	0.0458273	-59.1703	91448	Gm47761	ENSMUSG00000112478	NA	CpG
chr10	18022570	+	1.0164e-16	1.70618e-14	-43.99	307	Abracl	ENSMUSG00000078453	73112	CpG
chr10	18022571	-	6.81789e-07	2.89705e-05	-38.1508	306	Abracl	ENSMUSG00000078453	73112	CpG
chr10	18022575	+	5.26225e-05	0.00140191	-44.2956	302	Abracl	ENSMUSG00000078453	73112	CpG
chr10	18022576	-	1.93477e-12	1.99845e-10	-37.9733	301	Abracl	ENSMUSG00000078453	73112	CpG
chr10	18022589	+	4.48475e-10	3.32838e-08	-48.6719	288	Abracl	ENSMUSG00000078453	73112	CpG
chr10	18022590	-	4.92756e-06	0.000172637	-32.558	287	Abracl	ENSMUSG00000078453	73112	CpG
chr10	18022607	-	0.000302159	0.0062475	-34.5858	270	Abracl	ENSMUSG00000078453	73112	CpG
chr10	18022686	-	0.0019404	0.0279962	-24.5497	191	Abracl	ENSMUSG00000078453	73112	CpG
chr10	18023136	-	6.65888e-05	0.00171821	-31.4482	45	Abracl	ENSMUSG00000078453	73112	CpG
chr10	18023222	+	9.57364e-07	3.93494e-05	-53.1755	3	Abracl	ENSMUSG00000078453	73112	CpG
chr10	18023223	-	7.46051e-14	9.18901e-12	-52.0579	4	Abracl	ENSMUSG00000078453	73112	CpG
chr10	18204505	-	1.17839e-05	0.000375301	-80.7892	3151	Ect2l	ENSMUSG00000071392	NA	CpG
chr10	18204536	-	0.000604421	0.011082	-38.1056	3182	Ect2l	ENSMUSG00000071392	NA	CpG
chr10	18320116	+	0.00286641	0.0379003	-58.25	1130	Nhsl1	ENSMUSG00000039835	215819	CpG
chr10	18371219	+	0.000678725	0.012158	-56.9048	19102	Nhsl1	ENSMUSG00000039835	215819	CpG
chr10	18371239	-	0.00200479	0.0287368	-37.3552	19082	Nhsl1	ENSMUSG00000039835	215819	CpG
chr10	18371248	-	2.22984e-08	1.25409e-06	-55.2695	19073	Nhsl1	ENSMUSG00000039835	215819	CpG
chr10	18549643	-	3.47394e-42	5.06862e-39	-98.1481	3566	Hebp2	ENSMUSG00000019853	NA	CpG
chr10	18549650	-	9.98756e-31	5.98772e-28	-93.0239	3573	Hebp2	ENSMUSG00000019853	NA	CpG
chr10	18743522	-	1.09106e-08	6.45553e-07	-27.0525	52	Gm32926	ENSMUSG00000111474	NA	CpG
chr10	19353024	+	0.00301705	0.0393729	-34.2484	3508	Olig3	ENSMUSG00000045591	94222	CpG
chr10	19353025	-	0.000318044	0.00652391	-53.9599	3507	Olig3	ENSMUSG00000045591	94222	CpG
chr10	19353050	+	0.000241778	0.00518608	-57.5999	3482	Olig3	ENSMUSG00000045591	94222	CpG
chr10	19354912	+	0.00343888	0.0435135	-44.9954	1620	Olig3	ENSMUSG00000045591	94222	CpG
chr10	19355898	-	2.31786e-09	1.53896e-07	-45.0921	634	Olig3	ENSMUSG00000045591	94222	CpG
chr10	19362403	-	3.55402e-09	2.2946e-07	-55.5051	5869	Olig3	ENSMUSG00000045591	94222	CpG
chr10	19363018	+	0.000580316	0.010727	-52.3885	6484	Olig3	ENSMUSG00000045591	94222	CpG
chr10	19363065	+	2.43492e-06	9.17854e-05	-38.2333	6531	Olig3	ENSMUSG00000045591	94222	CpG
chr10	19850023	+	4.62984e-05	0.0012552	-55.1329	1435	Slc35d3	ENSMUSG00000050473	76157	CpG
chr10	19850039	+	2.70959e-11	2.39523e-09	-53.1566	1419	Slc35d3	ENSMUSG00000050473	76157	CpG
chr10	19850186	+	4.73805e-05	0.00128112	-49.4444	1272	Slc35d3	ENSMUSG00000050473	76157	CpG
chr10	19850187	-	2.89168e-19	6.35939e-17	-47.6103	1271	Slc35d3	ENSMUSG00000050473	76157	CpG
chr10	19850211	-	0.000132542	0.00311965	-23.7451	1247	Slc35d3	ENSMUSG00000050473	76157	CpG
chr10	19893437	+	6.82876e-05	0.0017547	-57.5441	14209	Pex7	ENSMUSG00000020003	NA	CpG
chr10	19970076	+	5.04262e-10	3.70727e-08	-37.7795	19020	Map3k5	ENSMUSG00000071369	26408	CpG
chr10	19970149	+	0.00312641	0.0404461	-74.922	19093	Map3k5	ENSMUSG00000071369	26408	CpG
chr10	19970150	-	0.00344828	0.0436088	-64.5921	19094	Map3k5	ENSMUSG00000071369	26408	CpG
chr10	19970189	-	5.45304e-34	4.30191e-31	-76.6513	19133	Map3k5	ENSMUSG00000071369	26408	CpG
chr10	20148648	+	0.0010978	0.0179054	-28.126	176	Map7	ENSMUSG00000019996	17761	CpG
chr10	20548865	+	4.01313e-36	3.61424e-33	-93.5143	394	Pde7b	ENSMUSG00000019990	NA	CpG
chr10	20548873	+	2.74378e-09	1.80265e-07	-77.2487	402	Pde7b	ENSMUSG00000019990	NA	CpG
chr10	20549038	-	8.07449e-06	0.000268253	-53.8283	567	Pde7b	ENSMUSG00000019990	NA	CpG
chr10	21603520	-	4.78245e-05	0.00129166	-39.4451	10374	1700020N01Rik	ENSMUSG00000050844	NA	CpG
chr10	21882130	+	0.00119852	0.0192246	-28.7081	53	Sgk1	ENSMUSG00000019970	20393	CpG
chr10	21882256	-	0.00323656	0.0415293	-34.7012	71	Sgk1	ENSMUSG00000019970	20393	CpG
chr10	21882532	-	1.86199e-10	1.45819e-08	-75	162	Sgk1	ENSMUSG00000019970	20393	CpG
chr10	21882536	-	1.41431e-06	5.61905e-05	-40.8712	166	Sgk1	ENSMUSG00000019970	20393	CpG
chr10	21882550	-	1.15887e-16	1.93973e-14	-59.0815	180	Sgk1	ENSMUSG00000019970	20393	CpG
chr10	21882564	-	5.00226e-11	4.25822e-09	-68.6232	194	Sgk1	ENSMUSG00000019970	20393	CpG
chr10	21882569	-	5.54855e-11	4.69479e-09	-41.4474	199	Sgk1	ENSMUSG00000019970	20393	CpG
chr10	21991680	-	7.33553e-08	3.76984e-06	-63.6196	542	Sgk1	ENSMUSG00000019970	20393	CpG
chr10	21991717	-	4.3873e-21	1.13973e-18	-93.6636	505	Sgk1	ENSMUSG00000019970	20393	CpG
chr10	21991741	-	2.10363e-08	1.18902e-06	-82.4312	481	Sgk1	ENSMUSG00000019970	20393	CpG
chr10	21993203	+	0.000859641	0.0147261	-35.7541	686	Sgk1	ENSMUSG00000019970	20393	CpG
chr10	21993205	+	1.12381e-08	6.63193e-07	-24.8932	684	Sgk1	ENSMUSG00000019970	20393	CpG
chr10	21993207	+	0.00182136	0.0266612	-24.6774	682	Sgk1	ENSMUSG00000019970	20393	CpG
chr10	21993485	+	2.40956e-11	2.14631e-09	-21.4288	404	Sgk1	ENSMUSG00000019970	20393	CpG
chr10	22150363	+	0.00255176	0.034654	-35.1072	1092	E030030I06Rik	ENSMUSG00000097327	NA	CpG
chr10	22151526	+	8.41827e-08	4.28731e-06	-29.9487	2255	E030030I06Rik	ENSMUSG00000097327	NA	CpG
chr10	22151556	+	0.000164755	0.00374845	-27.5427	2285	E030030I06Rik	ENSMUSG00000097327	NA	CpG
chr10	22151573	+	0.000963489	0.016137	-24.8825	2302	E030030I06Rik	ENSMUSG00000097327	NA	CpG
chr10	22151574	-	0.000694393	0.0123749	-30.1587	2303	E030030I06Rik	ENSMUSG00000097327	NA	CpG
chr10	22151578	-	0.00259063	0.0350753	-20.9524	2307	E030030I06Rik	ENSMUSG00000097327	NA	CpG
chr10	22158574	-	0.000135772	0.00318243	-35.333	4	Raet1e	ENSMUSG00000053219	379043	CpG
chr10	22158580	+	8.99981e-05	0.00222859	-33.4955	5	H60b	ENSMUSG00000075297	667281	CpG
chr10	22158603	+	1.1856e-05	0.000377374	-21.2263	16	H60b	ENSMUSG00000075297	667281	CpG
chr10	22158604	-	1.06739e-09	7.46059e-08	-26.8519	17	H60b	ENSMUSG00000075297	667281	CpG
chr10	22158611	-	7.29868e-13	7.95899e-11	-30.7937	24	H60b	ENSMUSG00000075297	667281	CpG
chr10	22158614	-	1.01878e-11	9.54249e-10	-48.6531	27	H60b	ENSMUSG00000075297	667281	CpG
chr10	22273371	-	1.27457e-10	1.02457e-08	-28.3857	24	H60b	ENSMUSG00000075297	667281	CpG
chr10	22273375	-	1.82338e-16	2.98091e-14	-51.1981	28	H60b	ENSMUSG00000075297	667281	CpG
chr10	22273378	-	5.22002e-20	1.2297e-17	-53.3418	31	H60b	ENSMUSG00000075297	667281	CpG
chr10	22273385	-	1.81981e-08	1.03888e-06	-59.188	38	H60b	ENSMUSG00000075297	667281	CpG
chr10	22273392	-	0.00242834	0.0333427	-38.8314	45	H60b	ENSMUSG00000075297	667281	CpG
chr10	22273395	-	0.000469882	0.00900334	-45.867	48	H60b	ENSMUSG00000075297	667281	CpG
chr10	22273422	-	0.000877903	0.0149747	-35.2416	75	H60b	ENSMUSG00000075297	667281	CpG
chr10	22273425	-	7.48719e-17	1.27953e-14	-43.5602	78	H60b	ENSMUSG00000075297	667281	CpG
chr10	22273433	-	0.00354415	0.0445176	-23.8377	86	H60b	ENSMUSG00000075297	667281	CpG
chr10	22274100	-	1.18773e-06	4.79369e-05	-70.563	753	H60b	ENSMUSG00000075297	667281	CpG
chr10	22274167	-	3.35624e-05	0.000948773	-41.6113	820	H60b	ENSMUSG00000075297	667281	CpG
chr10	22274231	-	0.000217944	0.00475323	-68.486	884	H60b	ENSMUSG00000075297	667281	CpG
chr10	22274241	-	5.687e-06	0.000196305	-73.7707	894	H60b	ENSMUSG00000075297	667281	CpG
chr10	22274246	-	1.65595e-10	1.30815e-08	-36.6954	899	H60b	ENSMUSG00000075297	667281	CpG
chr10	22274248	-	1.90415e-10	1.48806e-08	-67.6143	901	H60b	ENSMUSG00000075297	667281	CpG
chr10	22382107	-	0.0020994	0.0297938	-35.0233	20212	Raet1d	ENSMUSG00000078452	19368	CpG
chr10	22654288	-	4.14923e-06	0.000147993	-60.2009	5279	Slc2a12	ENSMUSG00000037490	353169	CpG
chr10	23349260	+	3.22319e-08	1.76377e-06	-41.0973	626	Eya4	ENSMUSG00000010461	14051	CpG
chr10	23349272	+	4.16369e-06	0.000148404	-30.743	614	Eya4	ENSMUSG00000010461	14051	CpG
chr10	23979402	+	8.37745e-06	0.000277138	-40.4552	6243	Taar6	ENSMUSG00000045111	215855	CpG
chr10	24669789	-	0.00019943	0.00440825	-30.7242	4468	Enpp1	ENSMUSG00000037370	18605	CpG
chr10	24684319	+	3.44875e-07	1.55006e-05	-75.5401	10060	Enpp1	ENSMUSG00000037370	18605	CpG
chr10	24698084	-	4.72474e-11	4.03888e-09	-82.7798	13906	Enpp1	ENSMUSG00000037370	18605	CpG
chr10	25016355	+	1.28997e-14	1.72224e-12	-31.5441	16334	Gm47715	ENSMUSG00000111970	NA	CpG
chr10	25359284	+	0.000952165	0.0159829	-20.1438	513	Epb41l2	ENSMUSG00000019978	13822	CpG
chr10	25359321	+	3.12209e-31	1.96129e-28	-79.5941	476	Epb41l2	ENSMUSG00000019978	13822	CpG
chr10	28075958	+	3.6087e-07	1.61767e-05	-57.1487	947	Ptprk	ENSMUSG00000019889	19272	CpG
chr10	28076004	+	2.44632e-16	3.9517e-14	-83.1996	993	Ptprk	ENSMUSG00000019889	19272	CpG
chr10	28076064	-	9.19149e-67	9.59386e-63	-90.6846	1053	Ptprk	ENSMUSG00000019889	19272	CpG
chr10	28076071	-	1.81337e-14	2.37508e-12	-71.6994	1060	Ptprk	ENSMUSG00000019889	19272	CpG
chr10	28076109	-	0.000189151	0.00421861	-52.9521	1098	Ptprk	ENSMUSG00000019889	19272	CpG
chr10	28608878	+	7.29371e-05	0.00185906	-62.7452	21884	Ptprk	ENSMUSG00000019889	19272	CpG
chr10	29493724	-	0.00212554	0.030081	-21.0774	302	Gm20276	ENSMUSG00000110986	NA	CpG
chr10	31445433	+	5.25418e-07	2.2824e-05	-28.9286	363	Tpd52l1	ENSMUSG00000000296	21987	CpG
chr10	31608475	+	0.000441841	0.00855301	-43.4905	708	Rnf217	ENSMUSG00000063760	NA	CpG
chr10	31608498	+	1.11314e-10	9.03187e-09	-30.178	685	Rnf217	ENSMUSG00000063760	NA	CpG
chr10	32490388	+	0.00134132	0.0209965	-58.6881	3388	Gm47700	ENSMUSG00000112075	NA	CpG
chr10	33624482	+	0.000346945	0.00700659	-43.1569	136	Clvs2	ENSMUSG00000019785	215890	CpG
chr10	33624503	+	1.42711e-05	0.000446051	-31.8211	115	Clvs2	ENSMUSG00000019785	215890	CpG
chr10	33624657	+	3.72209e-12	3.69386e-10	-69.1346	34	Clvs2	ENSMUSG00000019785	215890	CpG
chr10	34664468	-	0.00148028	0.0226824	-52.7825	180935	Frk	ENSMUSG00000019779	14302	CpG
chr10	36506525	-	1.75222e-09	1.18603e-07	-76.7324	288	Hs3st5	ENSMUSG00000044499	319415	CpG
chr10	37397591	-	2.00027e-06	7.68703e-05	-43.3553	55088	Gm48172	ENSMUSG00000111549	NA	CpG
chr10	39163711	+	0.000569519	0.010561	-51.5265	82	Ccn6	ENSMUSG00000062074	327743	CpG
chr10	39552972	+	1.17997e-12	1.25087e-10	-60.7217	5089	Gm16364	ENSMUSG00000087014	NA	CpG
chr10	39563897	+	0.000791576	0.0137705	-51.5576	5834	Gm16364	ENSMUSG00000087014	NA	CpG
chr10	40025180	-	0.00365755	0.045614	-21.3012	14	Mfsd4b1	ENSMUSG00000038522	215929	CpG
chr10	40025475	-	8.29988e-06	0.000274836	-80.8217	206	Mfsd4b1	ENSMUSG00000038522	215929	CpG
chr10	40025576	-	1.11471e-10	9.04283e-09	-51.1982	307	Mfsd4b1	ENSMUSG00000038522	215929	CpG
chr10	40683353	-	0.00040619	0.007979	-40.9524	70	Mettl24	ENSMUSG00000045555	327747	CpG
chr10	41335845	-	4.27584e-12	4.20836e-10	-67.3068	29118	Gm18305	ENSMUSG00000110822	NA	CpG
chr10	41476294	-	8.41393e-05	0.00210282	-40.4302	19	Mical1	ENSMUSG00000019823	171580	CpG
chr10	41476323	+	8.87567e-06	0.000291374	-53.1034	8	Mical1	ENSMUSG00000019823	171580	CpG
chr10	41476354	+	2.40584e-07	1.11632e-05	-34.961	13	Mical1	ENSMUSG00000019823	171580	CpG
chr10	41476361	+	0.000213977	0.00467951	-30.4479	6	Mical1	ENSMUSG00000019823	171580	CpG
chr10	41476369	+	0.000370444	0.00739676	-29.5246	0	Mical1	ENSMUSG00000019823	171580	CpG
chr10	41476569	-	1.01879e-07	5.09988e-06	-47.8742	191	Mical1	ENSMUSG00000019823	171580	CpG
chr10	41679238	+	0.00158634	0.0239737	-48.6489	6817	Gm47099	ENSMUSG00000111376	NA	CpG
chr10	41679253	+	2.03547e-07	9.58564e-06	-47.52	6802	Gm47099	ENSMUSG00000111376	NA	CpG
chr10	42364940	+	4.7246e-09	2.98874e-07	-20.7213	33676	Gm15197	ENSMUSG00000081873	NA	CpG
chr10	42365038	+	9.45581e-12	8.90813e-10	-41.3345	33774	Gm15197	ENSMUSG00000081873	NA	CpG
chr10	42365182	+	4.5345e-05	0.00123313	-68.5288	33918	Gm15197	ENSMUSG00000081873	NA	CpG
chr10	42578610	+	0.000121691	0.00289521	-50	1734	Nr2e1	ENSMUSG00000019803	21907	CpG
chr10	42578615	+	2.05418e-24	7.2461e-22	-70.0397	1729	Nr2e1	ENSMUSG00000019803	21907	CpG
chr10	42578618	+	1.64901e-14	2.17802e-12	-53.6821	1726	Nr2e1	ENSMUSG00000019803	21907	CpG
chr10	42578634	+	1.89009e-05	0.000571539	-68.348	1710	Nr2e1	ENSMUSG00000019803	21907	CpG
chr10	42578637	+	2.26606e-09	1.50653e-07	-28.2781	1707	Nr2e1	ENSMUSG00000019803	21907	CpG
chr10	42578811	+	1.19073e-17	2.20425e-15	-60.7597	1533	Nr2e1	ENSMUSG00000019803	21907	CpG
chr10	42578815	+	2.74585e-87	8.59816e-83	-86.3599	1529	Nr2e1	ENSMUSG00000019803	21907	CpG
chr10	42579517	+	3.50568e-12	3.48576e-10	-50.3704	827	Nr2e1	ENSMUSG00000019803	21907	CpG
chr10	42579538	+	1.19292e-05	0.000379359	-58.0586	806	Nr2e1	ENSMUSG00000019803	21907	CpG
chr10	42579569	+	5.98708e-05	0.00156752	-52.2293	775	Nr2e1	ENSMUSG00000019803	21907	CpG
chr10	42579589	+	8.69704e-06	0.000286226	-49.2593	755	Nr2e1	ENSMUSG00000019803	21907	CpG
chr10	42579650	-	5.54405e-06	0.000191828	-47.1591	694	Nr2e1	ENSMUSG00000019803	21907	CpG
chr10	42584827	+	0.000164817	0.00374966	-51.5251	988	Ostm1	ENSMUSG00000038280	14628	CpG
chr10	42584828	-	4.9751e-05	0.0013359	-38.1716	989	Ostm1	ENSMUSG00000038280	14628	CpG
chr10	42584863	+	6.60144e-23	2.00542e-20	-56.9705	1024	Ostm1	ENSMUSG00000038280	14628	CpG
chr10	42584864	-	1.71077e-14	2.25225e-12	-53.4411	1025	Ostm1	ENSMUSG00000038280	14628	CpG
chr10	42587432	-	1.82645e-15	2.69482e-13	-48.7444	3593	Ostm1	ENSMUSG00000038280	14628	CpG
chr10	42591473	+	3.76965e-05	0.00105011	-32.2555	7634	Ostm1	ENSMUSG00000038280	14628	CpG
chr10	42591609	+	4.07085e-05	0.00112279	-27.331	7770	Ostm1	ENSMUSG00000038280	14628	CpG
chr10	42591610	-	0.000152126	0.00350342	-23.0014	7771	Ostm1	ENSMUSG00000038280	14628	CpG
chr10	42592145	+	1.94714e-05	0.000586741	-21.2525	8306	Ostm1	ENSMUSG00000038280	14628	CpG
chr10	42592220	+	1.89076e-08	1.07677e-06	-45.2125	8381	Ostm1	ENSMUSG00000038280	14628	CpG
chr10	42592278	-	1.1184e-10	9.07092e-09	-55.7109	8439	Ostm1	ENSMUSG00000038280	14628	CpG
chr10	42592381	+	1.54758e-38	1.67548e-35	-85.5411	8542	Ostm1	ENSMUSG00000038280	14628	CpG
chr10	42614000	-	1.54343e-07	7.44395e-06	-40.7033	30161	Ostm1	ENSMUSG00000038280	14628	CpG
chr10	42691006	-	1.47799e-10	1.17578e-08	-76.2518	7511	Gm15200	ENSMUSG00000086434	NA	CpG
chr10	42863948	-	0.000306431	0.00632051	-27.99	291	Gm34006	ENSMUSG00000111293	NA	CpG
chr10	43021837	-	6.99287e-08	3.60787e-06	-32.0076	13155	Gm47815	ENSMUSG00000111171	NA	CpG
chr10	43021850	-	2.17598e-33	1.61935e-30	-96.6667	13142	Gm47815	ENSMUSG00000111171	NA	CpG
chr10	43021870	-	6.42516e-08	3.33952e-06	-75.8333	13122	Gm47815	ENSMUSG00000111171	NA	CpG
chr10	43021873	-	4.18118e-27	1.84603e-24	-94.1176	13119	Gm47815	ENSMUSG00000111171	NA	CpG
chr10	43021876	-	1.27924e-06	5.12677e-05	-61.7467	13116	Gm47815	ENSMUSG00000111171	NA	CpG
chr10	43037278	-	0.000140131	0.00326634	-74.5005	2204	Gm47815	ENSMUSG00000111171	NA	CpG
chr10	43222378	+	0.0017591	0.0259573	-65.1032	641	Pdss2	ENSMUSG00000038240	71365	CpG
chr10	43483455	+	0.00104132	0.0171867	-24.359	1778	Bend3	ENSMUSG00000038214	331623	CpG
chr10	43703429	+	3.4757e-06	0.00012644	-38.4049	3468	F930017D23Rik	ENSMUSG00000075184	414125	CpG
chr10	44003928	-	8.94883e-07	3.70507e-05	-24.3274	225	Gm10812	ENSMUSG00000075162	NA	CpG
chr10	44003956	-	0.000508068	0.0096082	-42.6848	197	Gm10812	ENSMUSG00000075162	NA	CpG
chr10	44003979	-	7.53594e-12	7.19605e-10	-37.9602	174	Gm10812	ENSMUSG00000075162	NA	CpG
chr10	44003989	-	0.00295409	0.038735	-45.1768	164	Gm10812	ENSMUSG00000075162	NA	CpG
chr10	44004119	+	1.71653e-07	8.20034e-06	-30.8819	34	Gm10812	ENSMUSG00000075162	NA	CpG
chr10	44004183	+	0.00202473	0.0289574	-40.2288	28	Gm10812	ENSMUSG00000075162	NA	CpG
chr10	44004184	-	7.95104e-29	4.05088e-26	-64.7048	29	Gm10812	ENSMUSG00000075162	NA	CpG
chr10	44004185	+	4.35328e-05	0.00118997	-23.0303	30	Gm10812	ENSMUSG00000075162	NA	CpG
chr10	44004186	-	1.75924e-07	8.39161e-06	-27.0159	31	Gm10812	ENSMUSG00000075162	NA	CpG
chr10	44004188	-	7.76173e-06	0.000258728	-70.4702	33	Gm10812	ENSMUSG00000075162	NA	CpG
chr10	44446972	+	3.48225e-15	4.9616e-13	-92.5278	10237	Prdm1	ENSMUSG00000038151	12142	CpG
chr10	44446977	+	3.19025e-13	3.63364e-11	-87.6579	10232	Prdm1	ENSMUSG00000038151	12142	CpG
chr10	44447141	-	8.31029e-13	9.00184e-11	-50.5184	10068	Prdm1	ENSMUSG00000038151	12142	CpG
chr10	44447152	-	0.00100138	0.0166552	-48.5947	10057	Prdm1	ENSMUSG00000038151	12142	CpG
chr10	45152556	+	0.00276693	0.0368933	-24.6018	25541	Popdc3	ENSMUSG00000019848	78977	CpG
chr10	45469117	-	9.30917e-15	1.26739e-12	-86.9925	1083	Lin28b	ENSMUSG00000063804	380669	CpG
chr10	45469121	-	0.000435676	0.00845464	-29.8777	1079	Lin28b	ENSMUSG00000063804	380669	CpG
chr10	45469166	-	0.000475469	0.00909285	-47.2988	1034	Lin28b	ENSMUSG00000063804	380669	CpG
chr10	50900923	+	4.49217e-05	0.00122325	-35.2349	5271	Sim1	ENSMUSG00000019913	20464	CpG
chr10	50900933	-	0.000132586	0.00312051	-30.4277	5281	Sim1	ENSMUSG00000019913	20464	CpG
chr10	50902871	-	0.000135047	0.00316871	-30.0439	7219	Sim1	ENSMUSG00000019913	20464	CpG
chr10	53738714	+	0.000704426	0.0125148	-49.1865	12194	Fam184a	ENSMUSG00000019856	75906	CpG
chr10	54074532	-	1.44947e-06	5.74528e-05	-25.7819	1176	Man1a	ENSMUSG00000003746	17155	CpG
chr10	57569478	+	0.000306122	0.00631692	-46.0888	31914	Rpl48-ps1	ENSMUSG00000093406	NA	CpG
chr10	57569549	+	4.23964e-05	0.00116246	-71.88	31843	Rpl48-ps1	ENSMUSG00000093406	NA	CpG
chr10	57632566	+	3.64562e-09	2.34964e-07	-42.1037	441	Pkib	ENSMUSG00000019876	18768	CpG
chr10	57795289	-	1.25337e-12	1.32386e-10	-51.8266	720	Smpdl3a	ENSMUSG00000019872	57319	CpG
chr10	58864270	-	1.42093e-12	1.49001e-10	-82.3903	50210	Sh3rf3	ENSMUSG00000037990	237353	CpG
chr10	58864294	-	2.175e-10	1.68516e-08	-85.3058	50234	Sh3rf3	ENSMUSG00000037990	237353	CpG
chr10	58982583	+	3.67161e-09	2.36489e-07	-64.9634	17039	Gm27672	ENSMUSG00000098653	NA	CpG
chr10	59911738	+	0.00181068	0.0265337	-81.5603	32111	Dnajb12	ENSMUSG00000020109	56709	CpG
chr10	59911776	-	1.23277e-05	0.000390528	-66.2098	32149	Dnajb12	ENSMUSG00000020109	56709	CpG
chr10	59911823	-	1.89279e-07	8.96141e-06	-51.5278	32196	Dnajb12	ENSMUSG00000020109	56709	CpG
chr10	59911842	-	0.000325071	0.00664296	-33.9057	32215	Dnajb12	ENSMUSG00000020109	56709	CpG
chr10	59970147	+	0.000985847	0.0164458	-55.0557	18312	Ddit4	ENSMUSG00000020108	74747	CpG
chr10	60106666	-	4.05437e-08	2.17914e-06	-23	197	Spock2	ENSMUSG00000058297	94214	CpG
chr10	60218450	+	0.00153129	0.0233062	-38.4864	809	Chst3	ENSMUSG00000057337	53374	CpG
chr10	60218468	+	0.000756923	0.0132749	-30.6328	791	Chst3	ENSMUSG00000057337	53374	CpG
chr10	60218469	-	0.00121075	0.0193768	-32.7077	790	Chst3	ENSMUSG00000057337	53374	CpG
chr10	60218486	+	3.89461e-07	1.73627e-05	-34.6825	773	Chst3	ENSMUSG00000057337	53374	CpG
chr10	60218487	-	3.92932e-12	3.88493e-10	-64.3759	772	Chst3	ENSMUSG00000057337	53374	CpG
chr10	60218517	-	1.67843e-14	2.21114e-12	-72.8476	742	Chst3	ENSMUSG00000057337	53374	CpG
chr10	60347018	+	5.3998e-19	1.15629e-16	-65.4286	5	Vsir	ENSMUSG00000020101	74048	CpG
chr10	60347058	+	9.77685e-12	9.18931e-10	-42.5595	45	Vsir	ENSMUSG00000020101	74048	CpG
chr10	60347119	-	4.42336e-07	1.95106e-05	-79.9649	106	Vsir	ENSMUSG00000020101	74048	CpG
chr10	60347133	-	0.00236323	0.0326574	-44.8452	120	Vsir	ENSMUSG00000020101	74048	CpG
chr10	60347156	-	0.000862388	0.0147638	-27.2589	143	Vsir	ENSMUSG00000020101	74048	CpG
chr10	60579324	+	5.62711e-07	2.42833e-05	-61.0897	73708	Cdh23	ENSMUSG00000012819	22295	CpG
chr10	60579331	+	0.000415091	0.00812327	-53.1268	73701	Cdh23	ENSMUSG00000012819	22295	CpG
chr10	60579394	-	1.54903e-05	0.000479373	-41.0053	73638	Cdh23	ENSMUSG00000012819	22295	CpG
chr10	60592994	+	5.62389e-08	2.95512e-06	-28.8579	60038	Cdh23	ENSMUSG00000012819	22295	CpG
chr10	60687630	+	8.78433e-06	0.000288679	-20.3743	372	Cdh23	ENSMUSG00000012819	22295	CpG
chr10	60687669	+	6.54874e-08	3.39421e-06	-54.55	411	Cdh23	ENSMUSG00000012819	22295	CpG
chr10	60687670	-	0.00121108	0.0193788	-28.0541	412	Cdh23	ENSMUSG00000012819	22295	CpG
chr10	60691995	-	0.0010757	0.0176184	-23.7125	4494	Cdh23	ENSMUSG00000012819	22295	CpG
chr10	60692035	-	1.31908e-07	6.43991e-06	-40.02	4454	Cdh23	ENSMUSG00000012819	22295	CpG
chr10	60721754	+	0.000105655	0.00256238	-51.7024	2561	Slc29a3	ENSMUSG00000020100	71279	CpG
chr10	60721755	-	4.10608e-06	0.000146698	-31.0265	2560	Slc29a3	ENSMUSG00000020100	71279	CpG
chr10	60801989	-	0.00286125	0.0378554	-26.9231	12333	Gm19972	ENSMUSG00000112592	NA	CpG
chr10	60838965	+	5.79867e-05	0.00152466	-21.0298	7383	Unc5b	ENSMUSG00000020099	107449	CpG
chr10	60839128	+	5.89687e-05	0.00154748	-47.1869	7546	Unc5b	ENSMUSG00000020099	107449	CpG
chr10	60839146	+	0.00310859	0.040259	-25.4464	7564	Unc5b	ENSMUSG00000020099	107449	CpG
chr10	60839239	-	0.00176754	0.0260497	-71.8254	7657	Unc5b	ENSMUSG00000020099	107449	CpG
chr10	60936671	+	0.000571713	0.010594	-40.0219	1460	Pldi	ENSMUSG00000037247	73616	CpG
chr10	60936992	-	5.25013e-19	1.12721e-16	-76.2804	1139	Pldi	ENSMUSG00000037247	73616	CpG
chr10	60982408	+	0.0025049	0.034175	-49.1228	21684	Mir466j	ENSMUSG00000080526	NA	CpG
chr10	61418829	-	4.40506e-26	1.80038e-23	-88.9157	856	Nodal	ENSMUSG00000037171	18119	CpG
chr10	61418849	-	0.000806238	0.01397	-57.396	876	Nodal	ENSMUSG00000037171	18119	CpG
chr10	61492108	+	0.00239702	0.0330163	-39.9206	4181	Gm47595	ENSMUSG00000112080	NA	CpG
chr10	61496248	+	1.86468e-18	3.7953e-16	-49.4123	41	Gm47595	ENSMUSG00000112080	NA	CpG
chr10	61496420	+	9.1621e-06	0.000299714	-73.4848	129	Gm47595	ENSMUSG00000112080	NA	CpG
chr10	61536286	+	0.00207324	0.0295008	-27.5118	25700	Gm17829	ENSMUSG00000112710	NA	CpG
chr10	61591761	-	0.00264601	0.0356697	-26.9402	455	Gm28447	ENSMUSG00000101792	NA	CpG
chr10	61595480	-	2.08285e-07	9.79292e-06	-75.0085	11	Npffr1	ENSMUSG00000020090	NA	CpG
chr10	61614314	+	1.96619e-06	7.56934e-05	-55.5407	3239	Gm28447	ENSMUSG00000101792	NA	CpG
chr10	61784148	-	0.00177659	0.0261509	-20.812	0	Macroh2a2	ENSMUSG00000020086	404634	CpG
chr10	61929106	-	3.95083e-06	0.000141748	-78.9411	30517	Gm5750	ENSMUSG00000112574	NA	CpG
chr10	61937084	-	1.59185e-06	6.24939e-05	-20.8081	22539	Gm5750	ENSMUSG00000112574	NA	CpG
chr10	61937089	-	0.000355466	0.00714817	-21.7291	22534	Gm5750	ENSMUSG00000112574	NA	CpG
chr10	61937103	-	8.15977e-06	0.000270849	-21.2121	22520	Gm5750	ENSMUSG00000112574	NA	CpG
chr10	61979298	-	0.000724923	0.012818	-38.2191	189	Col13a1	ENSMUSG00000058806	12817	CpG
chr10	62337054	+	0.00145505	0.0223917	-62.9837	3201	Hk1os	ENSMUSG00000085347	NA	CpG
chr10	62337128	-	3.35514e-09	2.17655e-07	-77.5955	3127	Hk1os	ENSMUSG00000085347	NA	CpG
chr10	62337159	-	1.20488e-23	3.92694e-21	-64.0741	3096	Hk1os	ENSMUSG00000085347	NA	CpG
chr10	62337166	-	0.00041876	0.0081817	-36.2023	3089	Hk1os	ENSMUSG00000085347	NA	CpG
chr10	62401710	+	3.84346e-08	2.07393e-06	-31.9769	1348	Hkdc1	ENSMUSG00000020080	216019	CpG
chr10	62401711	-	4.5562e-06	0.000161013	-25.7497	1349	Hkdc1	ENSMUSG00000020080	216019	CpG
chr10	62865893	+	8.856e-14	1.07774e-11	-37.7617	588	Tet1	ENSMUSG00000047146	52463	CpG
chr10	62866228	-	8.96121e-06	0.000293922	-42.7839	923	Tet1	ENSMUSG00000047146	52463	CpG
chr10	62866262	-	0.00341012	0.0432402	-22.1582	957	Tet1	ENSMUSG00000047146	52463	CpG
chr10	63381587	+	9.02011e-08	4.56356e-06	-40.9477	116	Sirt1	ENSMUSG00000020063	93759	CpG
chr10	63648459	+	0.00166485	0.0248624	-35.0351	73952	Ctnna3	ENSMUSG00000060843	216033	CpG
chr10	66641864	-	0.000363843	0.007293	-40.6809	945	Gm28139	ENSMUSG00000101338	NA	CpG
chr10	66814419	+	4.48878e-05	0.00122257	-46.6738	4578	Gm47896	ENSMUSG00000112425	NA	CpG
chr10	67003429	-	4.15088e-05	0.00114177	-72.6514	1590	Gm31763	ENSMUSG00000112925	NA	CpG
chr10	67003441	-	2.3028e-21	6.14291e-19	-71.1111	1578	Gm31763	ENSMUSG00000112925	NA	CpG
chr10	67003447	-	3.50323e-18	6.90591e-16	-79.1667	1572	Gm31763	ENSMUSG00000112925	NA	CpG
chr10	67003452	-	1.71735e-06	6.69302e-05	-59.0497	1567	Gm31763	ENSMUSG00000112925	NA	CpG
chr10	67003476	-	4.13736e-12	4.07996e-10	-40.8333	1543	Gm31763	ENSMUSG00000112925	NA	CpG
chr10	67045585	+	3.47908e-11	3.02874e-09	-89.1147	8262	Reep3	ENSMUSG00000019873	28193	CpG
chr10	67045592	+	5.72959e-08	3.00639e-06	-80.1352	8269	Reep3	ENSMUSG00000019873	28193	CpG
chr10	67045600	+	0.000455645	0.00877433	-83.3333	8277	Reep3	ENSMUSG00000019873	28193	CpG
chr10	67045613	+	5.5595e-09	3.47584e-07	-82.0245	8290	Reep3	ENSMUSG00000019873	28193	CpG
chr10	67065860	-	0.00331006	0.0422664	-57.5146	28537	Reep3	ENSMUSG00000019873	28193	CpG
chr10	67384747	+	7.79771e-08	3.99375e-06	-59.6631	35784	Gm47516	ENSMUSG00000111908	NA	CpG
chr10	67560419	-	4.2364e-06	0.000150719	-20.2778	9618	4930563J15Rik	ENSMUSG00000112141	NA	CpG
chr10	68280100	-	6.02257e-07	2.58283e-05	-22.9764	1359	Arid5b	ENSMUSG00000019947	71371	CpG
chr10	68905185	-	0.00050898	0.00962193	-24.8194	684	1700048P04Rik	ENSMUSG00000112333	NA	CpG
chr10	69268534	+	2.45819e-07	1.13887e-05	-53.9481	2896	Rhobtb1	ENSMUSG00000019944	69288	CpG
chr10	69268550	+	2.10974e-13	2.4534e-11	-36.9803	2912	Rhobtb1	ENSMUSG00000019944	69288	CpG
chr10	69335205	+	0.00331408	0.0423079	-24.0067	7523	Cdk1	ENSMUSG00000019942	12534	CpG
chr10	69335257	-	1.12191e-07	5.57288e-06	-30.9646	7471	Cdk1	ENSMUSG00000019942	12534	CpG
chr10	69574127	+	3.74525e-20	8.92616e-18	-89.8684	7765	Gm46231	ENSMUSG00000112729	NA	CpG
chr10	69706503	-	6.02659e-06	0.00020666	-63.2379	24	Ank3	ENSMUSG00000069601	11735	CpG
chr10	69706523	-	0.00163154	0.0244814	-28.7503	44	Ank3	ENSMUSG00000069601	11735	CpG
chr10	69720625	+	2.54218e-18	5.07779e-16	-58.8449	14146	Ank3	ENSMUSG00000069601	11735	CpG
chr10	69720655	+	0.000164999	0.00375295	-62.398	14176	Ank3	ENSMUSG00000069601	11735	CpG
chr10	69925626	-	2.43155e-24	8.46722e-22	-80.3082	93	Ank3	ENSMUSG00000069601	11735	CpG
chr10	69925637	-	1.34255e-11	1.23814e-09	-52.8826	104	Ank3	ENSMUSG00000069601	11735	CpG
chr10	70244122	-	3.51814e-05	0.000988303	-28.9262	977	Slc16a9	ENSMUSG00000037762	66859	CpG
chr10	70245831	+	1.46469e-09	1.00224e-07	-35.0397	730	Slc16a9	ENSMUSG00000037762	66859	CpG
chr10	70530047	+	1.58092e-06	6.21128e-05	-59.7266	24798	Gm29783	ENSMUSG00000112273	NA	CpG
chr10	70530056	+	4.80333e-08	2.55062e-06	-65.4195	24807	Gm29783	ENSMUSG00000112273	NA	CpG
chr10	70530063	+	3.86275e-11	3.34629e-09	-79.5925	24814	Gm29783	ENSMUSG00000112273	NA	CpG
chr10	70600185	+	3.19941e-12	3.19684e-10	-42.3661	893	Phyhipl	ENSMUSG00000037747	70911	CpG
chr10	70600186	-	4.44692e-06	0.000157506	-53.2204	894	Phyhipl	ENSMUSG00000037747	70911	CpG
chr10	70967290	-	0.000587776	0.010831	-38.6111	18800	Bicc1	ENSMUSG00000014329	83675	CpG
chr10	70971363	-	2.42818e-06	9.15567e-05	-24.4831	21676	Gm48025	ENSMUSG00000112745	NA	CpG
chr10	70971369	-	1.22847e-05	0.000389376	-34.9822	21670	Gm48025	ENSMUSG00000112745	NA	CpG
chr10	71050975	-	1.72247e-09	1.16706e-07	-74.4225	31900	Gm15647	ENSMUSG00000090212	NA	CpG
chr10	71185150	-	0.000484651	0.00924153	-60.395	3097	C730027H18Rik	ENSMUSG00000112189	NA	CpG
chr10	71185186	-	1.41412e-10	1.1274e-08	-26.3204	3133	C730027H18Rik	ENSMUSG00000112189	NA	CpG
chr10	71477501	+	2.39077e-06	9.03638e-05	-59.8104	5579	Gm46233	ENSMUSG00000112608	NA	CpG
chr10	71477678	-	0.00107248	0.017577	-57.7689	5402	Gm46233	ENSMUSG00000112608	NA	CpG
chr10	74967896	+	3.17772e-07	1.43777e-05	-59.4046	686	Gnaz	ENSMUSG00000040009	14687	CpG
chr10	74967905	+	4.25147e-06	0.000151228	-63.074	695	Gnaz	ENSMUSG00000040009	14687	CpG
chr10	75060284	+	6.48632e-07	2.76627e-05	-27.0403	307	Bcr	ENSMUSG00000009681	110279	CpG
chr10	75091856	+	3.40561e-05	0.000961062	-39.4154	31263	Bcr	ENSMUSG00000009681	110279	CpG
chr10	75091873	+	7.23771e-06	0.000243233	-30.4963	31280	Bcr	ENSMUSG00000009681	110279	CpG
chr10	75317116	-	0.00222611	0.0311876	-22.479	13	Adora2a	ENSMUSG00000020178	11540	CpG
chr10	75560354	+	0.00172809	0.0256163	-40.0245	23	Lrrc75b	ENSMUSG00000046807	192734	CpG
chr10	75781109	-	0.00128076	0.0202479	-33.6032	58	Gstt3	ENSMUSG00000001665	103140	CpG
chr10	75781183	+	1.00942e-22	3.01252e-20	-47.854	132	Gstt3	ENSMUSG00000001665	103140	CpG
chr10	75781272	-	0.00365081	0.0455426	-57.6175	128	Gstt3	ENSMUSG00000001665	103140	CpG
chr10	75837597	+	2.5172e-15	3.64916e-13	-59.2659	172	Gstt2	ENSMUSG00000033318	14872	CpG
chr10	75837602	+	2.1819e-09	1.45462e-07	-30	177	Gstt2	ENSMUSG00000033318	14872	CpG
chr10	75931969	-	0.00366001	0.045635	-66.3145	505	Mmp11	ENSMUSG00000000901	17385	CpG
chr10	75932347	+	1.15488e-06	4.67596e-05	-30.9524	127	Mmp11	ENSMUSG00000000901	17385	CpG
chr10	75932358	+	9.9144e-06	0.000321687	-41.0227	116	Mmp11	ENSMUSG00000000901	17385	CpG
chr10	75932361	+	3.99249e-07	1.77524e-05	-31.4572	113	Mmp11	ENSMUSG00000000901	17385	CpG
chr10	75932400	+	5.1944e-21	1.33914e-18	-84.464	74	Mmp11	ENSMUSG00000000901	17385	CpG
chr10	75932414	+	0.000484716	0.00924234	-44.1475	60	Mmp11	ENSMUSG00000000901	17385	CpG
chr10	75932416	+	3.9352e-15	5.57381e-13	-40.0011	58	Mmp11	ENSMUSG00000000901	17385	CpG
chr10	75932418	+	0.000194558	0.00432122	-62.6695	56	Mmp11	ENSMUSG00000000901	17385	CpG
chr10	75935763	+	5.09385e-05	0.00136365	-45.9939	189	Chchd10	ENSMUSG00000049422	103172	CpG
chr10	75935796	+	1.93136e-07	9.13129e-06	-63.4921	222	Chchd10	ENSMUSG00000049422	103172	CpG
chr10	75936240	-	2.85363e-12	2.87107e-10	-71.8086	255	Mmp11	ENSMUSG00000000901	17385	CpG
chr10	75936250	-	1.47306e-27	6.76798e-25	-96.3725	245	Mmp11	ENSMUSG00000000901	17385	CpG
chr10	75936259	-	0.00137125	0.0213688	-72.6349	236	Mmp11	ENSMUSG00000000901	17385	CpG
chr10	75936277	-	3.13487e-12	3.13697e-10	-69.0159	218	Mmp11	ENSMUSG00000000901	17385	CpG
chr10	75936281	-	2.0744e-13	2.41818e-11	-94.0476	214	Mmp11	ENSMUSG00000000901	17385	CpG
chr10	75936286	-	1.05438e-07	5.2638e-06	-79.5635	209	Mmp11	ENSMUSG00000000901	17385	CpG
chr10	75967593	+	0.0012025	0.0192733	-21.6517	2304	Gm16219	ENSMUSG00000082619	NA	CpG
chr10	76139646	-	0.00241487	0.0332115	-26.5954	6211	Gm19217	ENSMUSG00000112128	NA	CpG
chr10	76248452	+	9.2069e-17	1.55385e-14	-92.3246	5400	S100b	ENSMUSG00000033208	20203	CpG
chr10	76248453	-	4.44985e-15	6.27221e-13	-94.8575	5399	S100b	ENSMUSG00000033208	20203	CpG
chr10	76248510	-	2.34231e-05	0.000690959	-53.0446	5342	S100b	ENSMUSG00000033208	20203	CpG
chr10	76248518	-	4.61933e-11	3.95624e-09	-57.3479	5334	S100b	ENSMUSG00000033208	20203	CpG
chr10	76623410	-	0.00309865	0.0401628	-20.1002	84	Col6a2	ENSMUSG00000020241	12834	CpG
chr10	77008293	-	2.06358e-20	5.04361e-18	-65.523	275	Gm35721	ENSMUSG00000112143	NA	CpG
chr10	77032712	+	5.71207e-09	3.56248e-07	-53.3585	27	Slc19a1	ENSMUSG00000001436	20509	CpG
chr10	77032713	-	1.87546e-07	8.88765e-06	-49.7162	28	Slc19a1	ENSMUSG00000001436	20509	CpG
chr10	77032764	-	0.000349108	0.00704468	-29.9394	79	Slc19a1	ENSMUSG00000001436	20509	CpG
chr10	77034113	+	5.66312e-16	8.79886e-14	-40.0744	793	Slc19a1	ENSMUSG00000001436	20509	CpG
chr10	77034123	+	0.000269715	0.00567744	-67.8448	803	Slc19a1	ENSMUSG00000001436	20509	CpG
chr10	77034315	-	0.000137741	0.00321985	-24.2629	995	Slc19a1	ENSMUSG00000001436	20509	CpG
chr10	77151118	+	0.00162166	0.0243682	-48.2051	14017	Gm7775	ENSMUSG00000112612	NA	CpG
chr10	77151119	-	0.000833494	0.0143573	-23.8209	14018	Gm7775	ENSMUSG00000112612	NA	CpG
chr10	77166092	+	2.0046e-14	2.61629e-12	-38.3852	455	Col18a1	ENSMUSG00000001435	12822	CpG
chr10	77166093	-	1.57032e-07	7.55864e-06	-20.6944	454	Col18a1	ENSMUSG00000001435	12822	CpG
chr10	77166102	-	3.59684e-08	1.94949e-06	-24.0064	445	Col18a1	ENSMUSG00000001435	12822	CpG
chr10	77166103	+	1.99423e-12	2.05362e-10	-39.246	444	Col18a1	ENSMUSG00000001435	12822	CpG
chr10	77166117	-	3.24271e-09	2.1063e-07	-29.7799	430	Col18a1	ENSMUSG00000001435	12822	CpG
chr10	77178772	-	0.000487868	0.0092933	-57.2348	12223	Col18a1	ENSMUSG00000001435	12822	CpG
chr10	77204826	+	0.000130551	0.00307777	-53.9697	38277	Col18a1	ENSMUSG00000001435	12822	CpG
chr10	77257167	-	1.88201e-32	1.2985e-29	-90.4444	2050	Pofut2	ENSMUSG00000020260	80294	CpG
chr10	77664385	+	1.03713e-10	8.45556e-09	-45.98	11025	Gm18119	ENSMUSG00000112007	NA	CpG
chr10	77664520	-	7.15187e-05	0.00182781	-62.2718	11160	Gm18119	ENSMUSG00000112007	NA	CpG
chr10	78008905	+	0.00118481	0.0190416	-57.4444	821	Pfkl	ENSMUSG00000020277	18641	CpG
chr10	78388544	+	8.12877e-05	0.00204184	-28.138	4775	Gm10146	ENSMUSG00000064317	NA	CpG
chr10	78481999	+	2.70859e-06	0.00010097	-23.5119	1595	Gm30232	ENSMUSG00000112842	NA	CpG
chr10	78482007	+	2.82459e-05	0.000815181	-57.2557	1587	Gm30232	ENSMUSG00000112842	NA	CpG
chr10	78482014	+	1.2491e-10	1.00529e-08	-48.3569	1580	Gm30232	ENSMUSG00000112842	NA	CpG
chr10	78482018	+	3.16514e-07	1.43304e-05	-67.7871	1576	Gm30232	ENSMUSG00000112842	NA	CpG
chr10	78482051	+	2.50303e-10	1.92393e-08	-33.2026	1543	Gm30232	ENSMUSG00000112842	NA	CpG
chr10	78487638	+	9.74727e-05	0.00238926	-50.9514	203	Gm9978	ENSMUSG00000055704	NA	CpG
chr10	79533246	-	1.68647e-05	0.000517773	-22.2436	510	Plpp2	ENSMUSG00000052151	50784	CpG
chr10	79533801	+	8.01734e-09	4.86022e-07	-34.4572	4	Plpp2	ENSMUSG00000052151	50784	CpG
chr10	79533854	+	0.000142935	0.00332296	-58.2908	57	Plpp2	ENSMUSG00000052151	50784	CpG
chr10	79612219	-	0.000543607	0.0101667	-79.0476	1780	C2cd4c	ENSMUSG00000045912	237397	CpG
chr10	79612432	-	3.02385e-07	1.37396e-05	-39.0869	1567	C2cd4c	ENSMUSG00000045912	237397	CpG
chr10	79638342	+	3.79477e-07	1.69492e-05	-30.2979	423	Shc2	ENSMUSG00000020312	NA	CpG
chr10	79638364	+	0.000716588	0.0126938	-33.907	445	Shc2	ENSMUSG00000020312	NA	CpG
chr10	79717405	+	5.91163e-06	0.00020318	-35.8364	770	Hcn2	ENSMUSG00000020331	15166	CpG
chr10	79768023	+	6.17761e-12	5.95627e-10	-58.2228	1070	Rnf126	ENSMUSG00000035890	70294	CpG
chr10	79803615	-	1.61845e-19	3.65811e-17	-78.2609	2402	Palm	ENSMUSG00000035863	18483	CpG
chr10	79822441	+	3.89397e-07	1.73618e-05	-70.5498	116	Misp	ENSMUSG00000035852	78906	CpG
chr10	79822467	+	8.7296e-06	0.000287156	-66.3482	90	Misp	ENSMUSG00000035852	78906	CpG
chr10	79822468	-	9.41162e-19	1.97383e-16	-72.4907	89	Misp	ENSMUSG00000035852	78906	CpG
chr10	79822473	+	0.000444099	0.00858979	-26.9006	84	Misp	ENSMUSG00000035852	78906	CpG
chr10	79822474	-	0.000636671	0.0115593	-48.6171	83	Misp	ENSMUSG00000035852	78906	CpG
chr10	79822480	+	8.17323e-14	1.00003e-11	-80.4221	77	Misp	ENSMUSG00000035852	78906	CpG
chr10	79822481	-	3.26729e-31	2.03992e-28	-90.4625	76	Misp	ENSMUSG00000035852	78906	CpG
chr10	79822486	+	4.29317e-10	3.19669e-08	-91.0256	71	Misp	ENSMUSG00000035852	78906	CpG
chr10	79822487	-	5.13047e-09	3.22345e-07	-85.9354	70	Misp	ENSMUSG00000035852	78906	CpG
chr10	79822502	-	5.32907e-06	0.000185127	-40.5425	55	Misp	ENSMUSG00000035852	78906	CpG
chr10	79919162	+	6.80715e-05	0.00175015	-41.1172	487	Kiss1r	ENSMUSG00000035773	114229	CpG
chr10	79919268	+	6.88203e-07	2.92065e-05	-37.1639	593	Kiss1r	ENSMUSG00000035773	114229	CpG
chr10	79919534	-	0.00271331	0.0363554	-74.9275	859	Kiss1r	ENSMUSG00000035773	114229	CpG
chr10	79919609	+	0.00214139	0.0302464	-38.7247	934	Kiss1r	ENSMUSG00000035773	114229	CpG
chr10	79921862	+	0.00113173	0.0183501	-29.1813	653	R3hdm4	ENSMUSG00000035781	109284	CpG
chr10	79921901	+	2.76978e-10	2.11658e-08	-44.2617	692	R3hdm4	ENSMUSG00000035781	109284	CpG
chr10	79921967	+	4.04396e-14	5.10604e-12	-83.6049	758	R3hdm4	ENSMUSG00000035781	109284	CpG
chr10	79921987	+	1.22407e-07	6.02159e-06	-72.4106	778	R3hdm4	ENSMUSG00000035781	109284	CpG
chr10	79971227	+	4.15634e-07	1.84346e-05	-26.2318	511	Grin3b	ENSMUSG00000035745	170483	CpG
chr10	79971228	-	0.000407653	0.00800117	-52.1401	512	Grin3b	ENSMUSG00000035745	170483	CpG
chr10	79971239	+	0.00118859	0.0190948	-40.399	523	Grin3b	ENSMUSG00000035745	170483	CpG
chr10	79971240	-	0.0024553	0.0336303	-48.6578	524	Grin3b	ENSMUSG00000035745	170483	CpG
chr10	79988924	+	2.1305e-13	2.47508e-11	-81.6003	300	Cnn2	ENSMUSG00000004665	NA	CpG
chr10	79988925	-	0.0031383	0.0405612	-50	301	Cnn2	ENSMUSG00000004665	NA	CpG
chr10	79988951	-	0.00111875	0.0181845	-31.3001	327	Cnn2	ENSMUSG00000004665	NA	CpG
chr10	79989065	+	4.70235e-08	2.50058e-06	-27.9257	441	Cnn2	ENSMUSG00000004665	NA	CpG
chr10	79989115	+	0.000875473	0.014942	-60.7656	491	Cnn2	ENSMUSG00000004665	NA	CpG
chr10	79997592	-	3.12218e-07	1.41453e-05	-29.9037	15	Abca7	ENSMUSG00000035722	27403	CpG
chr10	79997669	+	0.000209332	0.00459371	-37.7069	53	Abca7	ENSMUSG00000035722	27403	CpG
chr10	79997670	-	0.000996128	0.0165874	-39.9203	54	Abca7	ENSMUSG00000035722	27403	CpG
chr10	80019042	+	0.000223457	0.00485137	-26.9303	610	Arhgap45	ENSMUSG00000035697	70719	CpG
chr10	80019326	-	0.00355694	0.0446369	-69.8154	326	Arhgap45	ENSMUSG00000035697	70719	CpG
chr10	80299192	+	0.00165745	0.0247822	-49.8074	100	Apc2	ENSMUSG00000020135	23805	CpG
chr10	80345033	-	0.00118966	0.0191051	-60.6489	204	Adamtsl5	ENSMUSG00000043822	66548	CpG
chr10	80345334	+	1.59763e-11	1.45688e-09	-66.5598	95	Adamtsl5	ENSMUSG00000043822	66548	CpG
chr10	80345335	-	7.48394e-06	0.000250618	-67.5201	96	Adamtsl5	ENSMUSG00000043822	66548	CpG
chr10	80345340	+	1.08932e-09	7.60347e-08	-88.3333	101	Adamtsl5	ENSMUSG00000043822	66548	CpG
chr10	80345341	-	5.48935e-08	2.88928e-06	-70.9935	102	Adamtsl5	ENSMUSG00000043822	66548	CpG
chr10	80345350	+	0.000160727	0.00367116	-68.716	111	Adamtsl5	ENSMUSG00000043822	66548	CpG
chr10	80345351	-	1.11798e-17	2.07618e-15	-76.0159	112	Adamtsl5	ENSMUSG00000043822	66548	CpG
chr10	80345397	-	0.000941599	0.0158362	-22.9815	158	Adamtsl5	ENSMUSG00000043822	66548	CpG
chr10	80347711	+	0.000569394	0.0105592	-45.0379	700	Adamtsl5	ENSMUSG00000043822	66548	CpG
chr10	80347723	+	0.00251989	0.0343299	-58.6147	688	Adamtsl5	ENSMUSG00000043822	66548	CpG
chr10	80347956	+	3.09889e-09	2.0203e-07	-75.947	455	Adamtsl5	ENSMUSG00000043822	66548	CpG
chr10	80347982	+	0.00340202	0.0431706	-55.5556	429	Adamtsl5	ENSMUSG00000043822	66548	CpG
chr10	80347983	-	4.89029e-06	0.000171421	-75.193	428	Adamtsl5	ENSMUSG00000043822	66548	CpG
chr10	80348007	-	0.00199538	0.0286312	-34.1194	404	Adamtsl5	ENSMUSG00000043822	66548	CpG
chr10	80349225	-	8.16497e-06	0.000270994	-82.8356	812	Adamtsl5	ENSMUSG00000043822	66548	CpG
chr10	80356297	+	0.000144209	0.00334784	-30.7782	161	Plk5	ENSMUSG00000035486	216166	CpG
chr10	80356298	-	9.09501e-13	9.8153e-11	-36.8708	160	Plk5	ENSMUSG00000035486	216166	CpG
chr10	80464601	+	0.00252197	0.0343497	-23.3075	11750	Gm25044	ENSMUSG00000089228	NA	CpG
chr10	80472184	+	4.305e-06	0.000153025	-21.1364	4167	Gm25044	ENSMUSG00000089228	NA	CpG
chr10	80475164	+	0.000762264	0.0133524	-44.3331	1187	Gm25044	ENSMUSG00000089228	NA	CpG
chr10	80490123	+	4.33369e-06	0.000153938	-26.4316	4711	Onecut3	ENSMUSG00000045518	246086	CpG
chr10	80502883	-	6.16775e-16	9.55374e-14	-63.2972	5885	2610034O05Rik	ENSMUSG00000104429	NA	CpG
chr10	80503546	-	0.000223238	0.0048479	-79.798	5222	2610034O05Rik	ENSMUSG00000104429	NA	CpG
chr10	80503552	-	2.19905e-30	1.28432e-27	-94.4056	5216	2610034O05Rik	ENSMUSG00000104429	NA	CpG
chr10	80503570	-	8.58838e-09	5.18094e-07	-46.4209	5198	2610034O05Rik	ENSMUSG00000104429	NA	CpG
chr10	80503576	-	7.68981e-07	3.23179e-05	-63.8268	5192	2610034O05Rik	ENSMUSG00000104429	NA	CpG
chr10	80503775	-	0.00231205	0.0321186	-28.8676	4993	2610034O05Rik	ENSMUSG00000104429	NA	CpG
chr10	80514113	+	2.47174e-05	0.000724181	-23.6175	5343	2610034O05Rik	ENSMUSG00000104429	NA	CpG
chr10	80514154	+	5.20893e-09	3.27022e-07	-25.277	5384	2610034O05Rik	ENSMUSG00000104429	NA	CpG
chr10	80514165	+	0.00129926	0.0204751	-27.2419	5395	2610034O05Rik	ENSMUSG00000104429	NA	CpG
chr10	80538978	+	0.0022543	0.0315045	-40.1709	111	Atp8b3	ENSMUSG00000003341	67331	CpG
chr10	80576213	+	0.000421327	0.00822317	-33.0556	1107	Klf16	ENSMUSG00000035397	118445	CpG
chr10	80578560	+	1.20291e-08	7.06396e-07	-27.7001	1238	Klf16	ENSMUSG00000035397	118445	CpG
chr10	80664688	-	4.49901e-15	6.33272e-13	-42.2906	7287	Mknk2	ENSMUSG00000020190	17347	CpG
chr10	80664738	+	0.00161072	0.0242494	-39.9621	7237	Mknk2	ENSMUSG00000020190	17347	CpG
chr10	80664739	-	1.23902e-08	7.26025e-07	-59.7521	7236	Mknk2	ENSMUSG00000020190	17347	CpG
chr10	80664816	+	4.24568e-10	3.16423e-08	-77.3148	7159	Mknk2	ENSMUSG00000020190	17347	CpG
chr10	80703185	-	0.000954768	0.0160147	-32.5545	110	Izumo4	ENSMUSG00000055862	71564	CpG
chr10	80807189	-	0.00356146	0.0446813	-30.5065	1945	Amh	ENSMUSG00000035262	11705	CpG
chr10	80808972	+	0.000149645	0.00345408	-35.3136	2912	Jsrp1	ENSMUSG00000020216	71912	CpG
chr10	80808973	-	0.000149841	0.00345822	-56.2806	2911	Jsrp1	ENSMUSG00000020216	71912	CpG
chr10	80837088	+	4.71972e-06	0.000166185	-56.7914	6709	Lingo3	ENSMUSG00000051067	237403	CpG
chr10	80844303	-	2.58675e-09	1.70498e-07	-36.3434	263	Lingo3	ENSMUSG00000051067	237403	CpG
chr10	80932772	-	4.4061e-07	1.94429e-05	-83.2349	1959	Gadd45b	ENSMUSG00000015312	17873	CpG
chr10	80932792	-	1.25982e-29	6.90754e-27	-64.5068	1979	Gadd45b	ENSMUSG00000015312	17873	CpG
chr10	80932813	-	4.09096e-32	2.75715e-29	-64.4444	2000	Gadd45b	ENSMUSG00000015312	17873	CpG
chr10	80961257	+	3.97019e-07	1.76687e-05	-72.765	6546	Gm3828	ENSMUSG00000083808	NA	CpG
chr10	80961287	+	2.08719e-06	7.98757e-05	-77.3111	6576	Gm3828	ENSMUSG00000083808	NA	CpG
chr10	80985712	+	2.3519e-12	2.39349e-10	-38.3422	12477	Gng7	ENSMUSG00000048240	14708	CpG
chr10	80985713	-	1.05085e-09	7.35256e-08	-43.7198	12476	Gng7	ENSMUSG00000048240	14708	CpG
chr10	81022350	+	0.00250263	0.0341554	-31.3332	2460	Gm16099	ENSMUSG00000087114	NA	CpG
chr10	81022365	-	0.00344597	0.0435898	-40.2	2445	Gm16099	ENSMUSG00000087114	NA	CpG
chr10	81128994	+	4.51751e-06	0.000159826	-55.4167	378	Map2k2	ENSMUSG00000035027	26396	CpG
chr10	81128995	-	6.32822e-33	4.57557e-30	-77.0175	379	Map2k2	ENSMUSG00000035027	26396	CpG
chr10	81129003	+	6.97916e-06	0.00023534	-71.0408	387	Map2k2	ENSMUSG00000035027	26396	CpG
chr10	81129004	-	1.01255e-28	5.12666e-26	-61.8335	388	Map2k2	ENSMUSG00000035027	26396	CpG
chr10	81129013	+	0.000167485	0.00379945	-73.8284	397	Map2k2	ENSMUSG00000035027	26396	CpG
chr10	81129014	-	0.000573262	0.0106182	-60.1397	398	Map2k2	ENSMUSG00000035027	26396	CpG
chr10	81135140	+	3.0008e-07	1.364e-05	-36.1111	79	Zbtb7a	ENSMUSG00000035011	16969	CpG
chr10	81135265	-	0.00174985	0.0258611	-42.4146	44	Zbtb7a	ENSMUSG00000035011	16969	CpG
chr10	81135279	-	0.000621829	0.0113423	-34.7917	58	Zbtb7a	ENSMUSG00000035011	16969	CpG
chr10	81135319	-	0.00155386	0.0235853	-54.5004	98	Zbtb7a	ENSMUSG00000035011	16969	CpG
chr10	81135322	-	4.6485e-06	0.000163919	-42.5827	101	Zbtb7a	ENSMUSG00000035011	16969	CpG
chr10	81135441	-	6.55967e-07	2.79463e-05	-43.2305	220	Zbtb7a	ENSMUSG00000035011	16969	CpG
chr10	81135443	-	5.66342e-07	2.44193e-05	-39.9361	222	Zbtb7a	ENSMUSG00000035011	16969	CpG
chr10	81135448	-	0.00218579	0.0307466	-52.8107	227	Zbtb7a	ENSMUSG00000035011	16969	CpG
chr10	81174851	-	1.37781e-26	5.87911e-24	-57.3721	1779	Eef2	ENSMUSG00000034994	13629	CpG
chr10	81176053	+	7.86992e-06	0.000262022	-23.2056	577	Eef2	ENSMUSG00000034994	13629	CpG
chr10	81176081	+	9.41853e-05	0.00231817	-37.899	549	Eef2	ENSMUSG00000034994	13629	CpG
chr10	81257709	-	0.000143666	0.00333747	-47.2338	120	Matk	ENSMUSG00000004933	17179	CpG
chr10	81257711	-	4.05245e-09	2.59296e-07	-30	118	Matk	ENSMUSG00000004933	17179	CpG
chr10	81284746	-	1.63731e-06	6.41546e-05	-59.8501	1022	Tjp3	ENSMUSG00000034917	27375	CpG
chr10	81291073	+	9.41183e-06	0.000307021	-26.9385	141	Tjp3	ENSMUSG00000034917	27375	CpG
chr10	81317152	-	3.07254e-11	2.69267e-09	-74.3628	309	Pip5k1c	ENSMUSG00000034902	18717	CpG
chr10	81364027	+	1.19648e-18	2.48625e-16	-81.235	826	4930404N11Rik	ENSMUSG00000020234	432479	CpG
chr10	81364043	+	2.90411e-05	0.000835442	-78.1571	810	4930404N11Rik	ENSMUSG00000020234	432479	CpG
chr10	81424316	+	7.38707e-06	0.000247679	-63.2883	2797	Nfic	ENSMUSG00000055053	18029	CpG
chr10	81424343	+	8.14408e-19	1.71863e-16	-60.4575	2770	Nfic	ENSMUSG00000055053	18029	CpG
chr10	81424353	+	5.93546e-06	0.000203861	-37.9234	2760	Nfic	ENSMUSG00000055053	18029	CpG
chr10	81431201	+	0.000544834	0.0101854	-20.9346	195	Nfic	ENSMUSG00000055053	18029	CpG
chr10	81431350	-	0.000702303	0.0124853	-25.2189	344	Nfic	ENSMUSG00000055053	18029	CpG
chr10	81431360	-	9.26119e-15	1.26128e-12	-57.5548	354	Nfic	ENSMUSG00000055053	18029	CpG
chr10	81431558	+	0.00320686	0.0412342	-56.2245	552	Nfic	ENSMUSG00000055053	18029	CpG
chr10	81431596	+	0.00397555	0.0485434	-38.863	590	Nfic	ENSMUSG00000055053	18029	CpG
chr10	81431622	-	0.00329998	0.0421609	-42.9435	616	Nfic	ENSMUSG00000055053	18029	CpG
chr10	81452939	-	0.00184401	0.0269052	-31.9609	2695	Nfic	ENSMUSG00000055053	18029	CpG
chr10	81453014	-	0.000249349	0.00532044	-22.0325	2620	Nfic	ENSMUSG00000055053	18029	CpG
chr10	81455754	+	5.61412e-15	7.82656e-13	-54.264	118	Nfic	ENSMUSG00000055053	18029	CpG
chr10	81473473	+	9.35085e-05	0.00230416	-23.4958	94	Celf5	ENSMUSG00000034818	319586	CpG
chr10	83022124	-	0.00135264	0.021133	-48.9035	9570	Gm10773	ENSMUSG00000112084	NA	CpG
chr10	83134217	+	0.000146383	0.00338899	-29.9925	7820	1700025N21Rik	ENSMUSG00000090200	NA	CpG
chr10	83134232	+	1.26367e-07	6.19171e-06	-20.7619	7805	1700025N21Rik	ENSMUSG00000090200	NA	CpG
chr10	83134447	+	3.28874e-05	0.000932262	-64.4512	7590	1700025N21Rik	ENSMUSG00000090200	NA	CpG
chr10	83134471	-	8.33756e-07	3.47603e-05	-23.5176	7566	1700025N21Rik	ENSMUSG00000090200	NA	CpG
chr10	83533298	+	0.000322116	0.00659394	-22.7227	96	Aldh1l2	ENSMUSG00000020256	216188	CpG
chr10	83706820	+	1.23382e-07	6.06297e-06	-52.2738	16044	1500009L16Rik	ENSMUSG00000087651	69784	CpG
chr10	83706821	-	1.3451e-05	0.000422776	-61.8317	16043	1500009L16Rik	ENSMUSG00000087651	69784	CpG
chr10	84392336	+	1.25318e-05	0.000396283	-75.0987	51	Nuak1	ENSMUSG00000020032	77976	CpG
chr10	84392379	+	0.00295266	0.0387235	-57.9372	8	Nuak1	ENSMUSG00000020032	77976	CpG
chr10	84760550	-	8.65045e-06	0.000284877	-23.4934	1687	Rfx4	ENSMUSG00000020037	71137	CpG
chr10	84868746	+	2.39225e-10	1.84331e-08	-86.4651	30597	Rfx4	ENSMUSG00000020037	71137	CpG
chr10	85044597	+	0.00409096	0.0496266	-46.692	35880	Ric8b	ENSMUSG00000035620	237422	CpG
chr10	85044598	-	1.57496e-05	0.000486549	-41.8308	35881	Ric8b	ENSMUSG00000035620	237422	CpG
chr10	85927840	+	3.87669e-11	3.35765e-09	-26.3019	158	Ascl4	ENSMUSG00000085111	NA	CpG
chr10	85927877	+	1.94822e-11	1.75496e-09	-32.8587	195	Ascl4	ENSMUSG00000085111	NA	CpG
chr10	85928023	+	2.47485e-05	0.000724883	-59.4778	341	Ascl4	ENSMUSG00000085111	NA	CpG
chr10	86140063	+	2.53787e-05	0.000741102	-28.4461	14235	Gm15990	ENSMUSG00000087256	NA	CpG
chr10	86140122	+	0.00159609	0.0240835	-28.9474	14294	Gm15990	ENSMUSG00000087256	NA	CpG
chr10	86769721	+	0.000792534	0.013783	-65.2572	5748	Gm49358	ENSMUSG00000112743	NA	CpG
chr10	87384783	+	0.000309388	0.00636978	-22.6389	20636	Gm23191	ENSMUSG00000096692	115487559	CpG
chr10	87394218	+	5.81314e-14	7.23882e-12	-63.289	30071	Gm23191	ENSMUSG00000096692	115487559	CpG
chr10	87394219	-	1.17253e-13	1.4026e-11	-51.9633	30072	Gm23191	ENSMUSG00000096692	115487559	CpG
chr10	87394267	+	3.19917e-18	6.33412e-16	-80.5343	30120	Gm23191	ENSMUSG00000096692	115487559	CpG
chr10	87394268	-	3.26791e-11	2.85406e-09	-66.2768	30121	Gm23191	ENSMUSG00000096692	115487559	CpG
chr10	87501218	+	9.85337e-07	4.04135e-05	-60.9127	6643	Gm48120	ENSMUSG00000112460	NA	CpG
chr10	87501241	+	2.40332e-16	3.88688e-14	-81.514	6620	Gm48120	ENSMUSG00000112460	NA	CpG
chr10	87501250	+	4.41545e-17	7.7911e-15	-91.1543	6611	Gm48120	ENSMUSG00000112460	NA	CpG
chr10	87501276	+	1.75372e-13	2.0591e-11	-82.588	6585	Gm48120	ENSMUSG00000112460	NA	CpG
chr10	87501283	+	0.00071911	0.0127319	-54.8935	6578	Gm48120	ENSMUSG00000112460	NA	CpG
chr10	89345059	-	0.00156323	0.0236989	-24.7755	296	Ano4	ENSMUSG00000035189	320091	CpG
chr10	89621359	+	1.11967e-05	0.000358809	-74.9222	105	Slc17a8	ENSMUSG00000019935	216227	CpG
chr10	90830107	+	0.000750796	0.0131889	-30.6	263	Anks1b	ENSMUSG00000058589	77531	CpG
chr10	90969432	+	3.53093e-11	3.07125e-09	-75.5731	22157	Apaf1	ENSMUSG00000019979	11783	CpG
chr10	90969771	+	3.66252e-09	2.35979e-07	-24.6231	21818	Apaf1	ENSMUSG00000019979	11783	CpG
chr10	91001519	+	1.27427e-11	1.17757e-09	-54.967	1107	Apaf1	ENSMUSG00000019979	11783	CpG
chr10	91001540	+	0.000803211	0.0139318	-40.1271	1128	Apaf1	ENSMUSG00000019979	11783	CpG
chr10	91001602	+	2.72682e-05	0.000790033	-52.5401	1190	Apaf1	ENSMUSG00000019979	11783	CpG
chr10	91001784	+	1.342e-10	1.07453e-08	-77.8205	1372	Apaf1	ENSMUSG00000019979	11783	CpG
chr10	91001785	-	3.09044e-06	0.000113893	-71.6763	1373	Apaf1	ENSMUSG00000019979	11783	CpG
chr10	91001790	-	0.000191124	0.00425585	-32.8228	1378	Apaf1	ENSMUSG00000019979	11783	CpG
chr10	91170102	+	1.69815e-07	8.12018e-06	-29.5609	359	Tmpo	ENSMUSG00000019961	21917	CpG
chr10	91436106	-	0.00027309	0.00573679	-45.5513	12273	Gm47084	ENSMUSG00000111051	NA	CpG
chr10	91684882	-	5.78805e-08	3.03394e-06	-73.3746	43991	Gm47091	ENSMUSG00000111782	NA	CpG
chr10	91713586	-	9.48802e-31	5.72195e-28	-78.3566	72695	Gm47091	ENSMUSG00000111782	NA	CpG
chr10	91713634	-	1.30569e-12	1.37377e-10	-94.2708	72743	Gm47091	ENSMUSG00000111782	NA	CpG
chr10	92539128	-	0.00408672	0.0495869	-51.7638	4541	Gm4800	ENSMUSG00000111759	NA	CpG
chr10	93035663	-	0.000497722	0.00944344	-53.4392	841	Cfap54	ENSMUSG00000020014	380654	CpG
chr10	93081356	+	0.00294516	0.0386503	-25.4541	239	Cfap54	ENSMUSG00000020014	380654	CpG
chr10	93145294	-	1.54985e-39	1.86107e-36	-73.701	15580	Cdk17	ENSMUSG00000020015	237459	CpG
chr10	93145355	-	4.40414e-21	1.14337e-18	-85.6953	15519	Cdk17	ENSMUSG00000020015	237459	CpG
chr10	93168513	+	0.000120465	0.00286849	-57.483	5727	Mir1931	ENSMUSG00000089214	NA	CpG
chr10	93430961	-	2.17028e-15	3.16766e-13	-78.396	2145	Mir7688	ENSMUSG00000098679	NA	CpG
chr10	93430990	-	0.00161237	0.0242695	-35.7144	2116	Mir7688	ENSMUSG00000098679	NA	CpG
chr10	93640796	+	0.000668029	0.0120029	-36.3089	114	Ntn4	ENSMUSG00000020019	NA	CpG
chr10	93778623	+	4.54075e-14	5.70675e-12	-58.9119	36	Gm3571	ENSMUSG00000090610	NA	CpG
chr10	94312000	+	1.26564e-09	8.7412e-08	-33.0397	23	Tmcc3	ENSMUSG00000020023	319880	CpG
chr10	94312011	+	5.09455e-06	0.000177881	-42.3884	12	Tmcc3	ENSMUSG00000020023	319880	CpG
chr10	94351405	-	1.3086e-08	7.64817e-07	-36.4167	39267	Tmcc3	ENSMUSG00000020023	319880	CpG
chr10	94416814	+	2.14581e-20	5.23368e-18	-73.3333	7922	Gm16155	ENSMUSG00000085409	NA	CpG
chr10	94416838	+	2.55827e-16	4.12437e-14	-93.0655	7946	Gm16155	ENSMUSG00000085409	NA	CpG
chr10	94416899	-	9.66737e-23	2.89149e-20	-91.8954	8007	Gm16155	ENSMUSG00000085409	NA	CpG
chr10	94416910	-	0.000102376	0.0024934	-76.7365	8018	Gm16155	ENSMUSG00000085409	NA	CpG
chr10	94416941	-	1.90132e-45	3.65082e-42	-86.2367	8049	Gm16155	ENSMUSG00000085409	NA	CpG
chr10	94466574	+	0.00030175	0.00624031	-23.6941	48282	Tmcc3	ENSMUSG00000020023	319880	CpG
chr10	94466575	-	3.14951e-06	0.000115774	-33.7697	48281	Tmcc3	ENSMUSG00000020023	319880	CpG
chr10	94466600	-	5.51147e-10	4.0265e-08	-77.367	48256	Tmcc3	ENSMUSG00000020023	319880	CpG
chr10	94918451	+	0.00277081	0.0369278	-49.8252	4205	Plxnc1	ENSMUSG00000074785	54712	CpG
chr10	94943516	+	0.00276966	0.036916	-73.2919	1318	Plxnc1	ENSMUSG00000074785	54712	CpG
chr10	94943532	+	3.3276e-09	2.15972e-07	-56.9889	1302	Plxnc1	ENSMUSG00000074785	54712	CpG
chr10	94943561	+	4.8841e-18	9.44954e-16	-95.5556	1273	Plxnc1	ENSMUSG00000074785	54712	CpG
chr10	94943565	+	3.42928e-20	8.21156e-18	-90.5645	1269	Plxnc1	ENSMUSG00000074785	54712	CpG
chr10	94992380	-	8.50035e-06	0.00028066	-27.8881	7061	Gm48867	ENSMUSG00000112277	NA	CpG
chr10	94992615	-	0.00216666	0.0305207	-78.5243	6826	Gm48867	ENSMUSG00000112277	NA	CpG
chr10	95316022	-	6.65419e-06	0.000225559	-23.0833	1168	Gm48880	ENSMUSG00000112744	NA	CpG
chr10	95414403	+	7.14592e-08	3.68144e-06	-33.227	423	Socs2	ENSMUSG00000020027	216233	CpG
chr10	95414415	+	2.53567e-07	1.1703e-05	-32.2457	411	Socs2	ENSMUSG00000020027	216233	CpG
chr10	95533547	+	0.00253955	0.0345273	-27.7485	7844	Ube2n	ENSMUSG00000074781	93765	CpG
chr10	96075975	+	0.000953361	0.0159979	-23.7834	20029	Gm49817	ENSMUSG00000117008	NA	CpG
chr10	96076032	+	7.49393e-05	0.00190387	-33.4338	19972	Gm49817	ENSMUSG00000117008	NA	CpG
chr10	96076033	-	2.33885e-07	1.08698e-05	-44.7665	19971	Gm49817	ENSMUSG00000117008	NA	CpG
chr10	96214322	+	0.000118273	0.00282313	-57.2314	11697	4930459C07Rik	ENSMUSG00000112762	74881	CpG
chr10	96383089	+	2.59558e-14	3.34576e-12	-88.254	25948	Gm20091	ENSMUSG00000094249	NA	CpG
chr10	96383165	-	2.13147e-19	4.74133e-17	-40.0418	25872	Gm20091	ENSMUSG00000094249	NA	CpG
chr10	96524546	-	0.00170609	0.0253597	-53.0569	563	Gm48505	ENSMUSG00000112264	NA	CpG
chr10	97062695	+	9.3765e-08	4.72859e-06	-73.8797	26914	4930556N09Rik	ENSMUSG00000111924	75301	CpG
chr10	97062696	-	3.27991e-11	2.86331e-09	-87.3123	26915	4930556N09Rik	ENSMUSG00000111924	75301	CpG
chr10	98751789	-	1.79293e-44	3.20111e-41	-98.7179	52078	Gm5427	ENSMUSG00000112647	NA	CpG
chr10	98751840	+	1.16336e-39	1.41365e-36	-87.3543	52129	Gm5427	ENSMUSG00000112647	NA	CpG
chr10	98751841	-	0.00399042	0.0486898	-65.0239	52130	Gm5427	ENSMUSG00000112647	NA	CpG
chr10	99085056	-	0.000362108	0.00726309	-59.2778	21979	Poc1b	ENSMUSG00000019952	382406	CpG
chr10	99085076	-	0.00045293	0.00873196	-59.3424	21959	Poc1b	ENSMUSG00000019952	382406	CpG
chr10	99238613	-	0.00226544	0.0316255	-24.1749	996	Gm48884	ENSMUSG00000112902	NA	CpG
chr10	99238616	-	6.61458e-07	2.81625e-05	-31.562	999	Gm48884	ENSMUSG00000112902	NA	CpG
chr10	99299283	+	2.10446e-06	8.04609e-05	-43.1765	116	B530045E10Rik	ENSMUSG00000044633	NA	CpG
chr10	99299323	+	1.28878e-07	6.30256e-06	-66.4934	156	B530045E10Rik	ENSMUSG00000044633	NA	CpG
chr10	99299387	+	6.21682e-05	0.00161975	-68.283	220	B530045E10Rik	ENSMUSG00000044633	NA	CpG
chr10	99555796	+	6.9592e-09	4.27349e-07	-40.4219	17726	Gm48085	ENSMUSG00000112180	NA	CpG
chr10	99555965	-	1.65825e-10	1.30972e-08	-76.3326	17895	Gm48085	ENSMUSG00000112180	NA	CpG
chr10	99829623	+	0.000949983	0.0159559	-40.0656	36396	Gm47579	ENSMUSG00000112463	NA	CpG
chr10	103027789	+	0.000455564	0.0087737	-35.4357	837	Alx1	ENSMUSG00000036602	216285	CpG
chr10	103029378	-	1.56426e-14	2.07011e-12	-35.4374	261	Alx1	ENSMUSG00000036602	216285	CpG
chr10	103029385	+	1.65121e-14	2.18022e-12	-35.8767	268	Alx1	ENSMUSG00000036602	216285	CpG
chr10	103029386	-	8.20823e-07	3.42808e-05	-60.9031	269	Alx1	ENSMUSG00000036602	216285	CpG
chr10	103029390	-	0.000489745	0.00932163	-25.2117	273	Alx1	ENSMUSG00000036602	216285	CpG
chr10	103029870	+	0.00235641	0.0325847	-61.4747	344	Alx1	ENSMUSG00000036602	216285	CpG
chr10	103031247	+	0.000737166	0.0129961	-30.9544	902	Gm17028	ENSMUSG00000090638	NA	CpG
chr10	105472773	-	8.05942e-21	2.05048e-18	-63.8638	34326	Gm15666	ENSMUSG00000084399	NA	CpG
chr10	105472799	-	1.47411e-06	5.83669e-05	-37.5987	34300	Gm15666	ENSMUSG00000084399	NA	CpG
chr10	105805092	+	1.14512e-06	4.63966e-05	-21.8738	894	n-R5s80	ENSMUSG00000084545	NA	CpG
chr10	106469413	+	9.69044e-13	1.04302e-10	-23.8071	925	Ppfia2	ENSMUSG00000053825	327814	CpG
chr10	106469421	+	1.55299e-07	7.48408e-06	-22.5006	917	Ppfia2	ENSMUSG00000053825	327814	CpG
chr10	107733101	-	4.60598e-06	0.000162566	-76.5624	13049	Ptprq	ENSMUSG00000035916	237523	CpG
chr10	108338792	-	1.40763e-07	6.83697e-06	-45.6903	5974	Pawr	ENSMUSG00000035873	114774	CpG
chr10	108416952	-	0.00363269	0.0453777	-30.291	298	Gm36283	ENSMUSG00000112532	102640148	CpG
chr10	108444036	+	0.00130387	0.020535	-30.6794	2565	Gm36283	ENSMUSG00000112532	102640148	CpG
chr10	110640676	+	0.00227339	0.0317061	-48.75	5872	Gm47058	ENSMUSG00000112872	NA	CpG
chr10	110986549	+	0.00177064	0.0260859	-26.8756	18702	Zdhhc17	ENSMUSG00000035798	320150	CpG
chr10	111519769	-	1.32129e-09	9.10085e-08	-74.3621	12072	Phlda1	ENSMUSG00000020205	21664	CpG
chr10	111519822	-	3.89988e-06	0.000140118	-69.7991	12125	Phlda1	ENSMUSG00000020205	21664	CpG
chr10	111519833	-	0.000245179	0.0052463	-53.7672	12136	Phlda1	ENSMUSG00000020205	21664	CpG
chr10	116310699	+	0.00228424	0.0318202	-44.362	9326	Ptprb	ENSMUSG00000020154	19263	CpG
chr10	116310700	-	4.21059e-05	0.00115578	-64.9458	9327	Ptprb	ENSMUSG00000020154	19263	CpG
chr10	116310705	+	4.56738e-10	3.3817e-08	-58.2544	9332	Ptprb	ENSMUSG00000020154	19263	CpG
chr10	116310706	-	2.47491e-39	2.90336e-36	-73.5956	9333	Ptprb	ENSMUSG00000020154	19263	CpG
chr10	116331460	-	0.000684702	0.0122463	-78.4314	9122	Gm26495	ENSMUSG00000065086	115487520	CpG
chr10	116331520	-	5.80413e-12	5.60946e-10	-45.4472	9062	Gm26495	ENSMUSG00000065086	115487520	CpG
chr10	117001216	-	0.000314867	0.00647016	-41.1418	14901	Best3	ENSMUSG00000020169	382427	CpG
chr10	117035306	+	1.89178e-06	7.31262e-05	-41.6968	8439	Gm10747	ENSMUSG00000112242	NA	CpG
chr10	117045320	+	8.39857e-07	3.50003e-05	-32.493	20	Lrrc10	ENSMUSG00000060187	237560	CpG
chr10	117173969	+	1.89056e-09	1.27227e-07	-56.7092	3333	4930423D24Rik	ENSMUSG00000112753	73892	CpG
chr10	117478192	+	2.84889e-08	1.57078e-06	-60.1153	30698	Gm32141	ENSMUSG00000112344	NA	CpG
chr10	117628840	+	0.0012752	0.0201756	-69.5825	659	Cpm	ENSMUSG00000020183	70574	CpG
chr10	117908548	+	1.00061e-05	0.000324404	-68.4762	16910	4933411E08Rik	ENSMUSG00000112500	71067	CpG
chr10	118038659	-	3.09089e-06	0.000113893	-26.4297	33720	Gm37852	ENSMUSG00000102896	NA	CpG
chr10	118045120	+	0.0021337	0.0301653	-39.0003	40181	Gm37852	ENSMUSG00000102896	NA	CpG
chr10	118142609	-	0.000208951	0.00458634	-52.2723	663	Mdm1	ENSMUSG00000020212	17245	CpG
chr10	118563868	+	0.000712734	0.0126382	-26.962	7342	Ifngas1	ENSMUSG00000112230	NA	CpG
chr10	119108769	+	6.75161e-05	0.0017385	-60.5397	2854	Gm47480	ENSMUSG00000112609	NA	CpG
chr10	119674050	-	0.00160419	0.0241771	-21.0256	18003	Grip1	ENSMUSG00000034813	74053	CpG
chr10	119881834	-	0.00188099	0.0273315	-34.5097	28112	Grip1	ENSMUSG00000034813	74053	CpG
chr10	120044490	+	4.38701e-05	0.00119814	-46.3355	47718	Helb	ENSMUSG00000020228	117599	CpG
chr10	120044537	+	1.70024e-05	0.000521412	-39.3438	47671	Helb	ENSMUSG00000020228	117599	CpG
chr10	120201512	-	0.000109065	0.00263297	-52.8144	13	Irak3	ENSMUSG00000020227	73914	CpG
chr10	120201902	-	0.000942358	0.0158463	-26.5881	227	Irak3	ENSMUSG00000020227	73914	CpG
chr10	120201911	-	0.00307836	0.0399718	-42.7877	218	Irak3	ENSMUSG00000020227	73914	CpG
chr10	120201920	-	0.00133921	0.0209691	-23.68	209	Irak3	ENSMUSG00000020227	73914	CpG
chr10	120348489	+	9.52394e-22	2.6231e-19	-42.2873	15667	1700006J14Rik	ENSMUSG00000034764	NA	CpG
chr10	120410741	+	2.14582e-06	8.1873e-05	-63.8915	21217	9230105E05Rik	ENSMUSG00000090191	NA	CpG
chr10	120410758	+	6.82521e-12	6.55118e-10	-62.4453	21234	9230105E05Rik	ENSMUSG00000090191	NA	CpG
chr10	120410767	+	5.55453e-05	0.00146968	-79.1169	21243	9230105E05Rik	ENSMUSG00000090191	NA	CpG
chr10	120414754	+	3.27254e-09	2.125e-07	-50.2356	25230	9230105E05Rik	ENSMUSG00000090191	NA	CpG
chr10	120428586	+	0.000414611	0.00811622	-57.6313	19523	Mir763	ENSMUSG00000076448	NA	CpG
chr10	120428626	-	0.0012075	0.0193322	-22.7748	19483	Mir763	ENSMUSG00000076448	NA	CpG
chr10	120428675	-	1.06402e-24	3.84323e-22	-56.728	19434	Mir763	ENSMUSG00000076448	NA	CpG
chr10	120552931	+	5.13808e-24	1.73e-21	-62.9603	52605	Gm24298	ENSMUSG00000088924	NA	CpG
chr10	120552943	+	7.13775e-06	0.000240131	-37.7615	52593	Gm24298	ENSMUSG00000088924	NA	CpG
chr10	120552992	+	0.000718982	0.0127312	-41.8648	52544	Gm24298	ENSMUSG00000088924	NA	CpG
chr10	120552993	-	0.000357258	0.00717853	-49.7804	52543	Gm24298	ENSMUSG00000088924	NA	CpG
chr10	120647173	-	4.41932e-41	5.9569e-38	-82.5842	11256	4930471E19Rik	ENSMUSG00000112716	NA	CpG
chr10	121033024	+	1.68147e-10	1.32677e-08	-68.5123	935	Wif1	ENSMUSG00000020218	24117	CpG
chr10	121160442	+	4.67494e-05	0.00126667	-77.0125	1086	Gm10741	ENSMUSG00000112431	NA	CpG
chr10	121641725	+	0.00111273	0.0180997	-32.5855	23	D930020B18Rik	ENSMUSG00000047642	216393	CpG
chr10	121777109	+	2.51236e-05	0.000734601	-76.0714	26228	BC048403	ENSMUSG00000053684	270802	CpG
chr10	121777179	-	5.27498e-05	0.00140447	-40.1976	26298	BC048403	ENSMUSG00000053684	270802	CpG
chr10	121777253	-	0.000395339	0.0078001	-38.9723	26372	BC048403	ENSMUSG00000053684	270802	CpG
chr10	121886334	-	2.84426e-15	4.09557e-13	-50.0614	54275	Gm48804	ENSMUSG00000112596	NA	CpG
chr10	122046046	+	0.00082986	0.0143062	-28.2258	1261	Srgap1	ENSMUSG00000020121	117600	CpG
chr10	122046069	+	1.48303e-05	0.00046133	-81.5508	1238	Srgap1	ENSMUSG00000020121	117600	CpG
chr10	122046104	+	2.51583e-12	2.55329e-10	-87.0576	1203	Srgap1	ENSMUSG00000020121	117600	CpG
chr10	122121157	-	0.000820713	0.0141738	-54.163	1456	Gm4489	ENSMUSG00000111952	NA	CpG
chr10	122448555	-	0.000256794	0.00545185	-31.47	55	Avpr1a	ENSMUSG00000020123	54140	CpG
chr10	122448613	-	0.000167146	0.0037929	-23.6931	113	Avpr1a	ENSMUSG00000020123	54140	CpG
chr10	122679873	+	0.00243283	0.0333908	-25.7827	557	Mir8104	ENSMUSG00000099225	NA	CpG
chr10	122680014	-	0.00119177	0.01913	-24.2327	698	Mir8104	ENSMUSG00000099225	NA	CpG
chr10	122680050	-	3.42014e-15	4.87823e-13	-48.9065	734	Mir8104	ENSMUSG00000099225	NA	CpG
chr10	122680522	-	2.22665e-14	2.89033e-12	-87.0045	1206	Mir8104	ENSMUSG00000099225	NA	CpG
chr10	122680548	-	2.01494e-25	7.71617e-23	-80.0357	1232	Mir8104	ENSMUSG00000099225	NA	CpG
chr10	122680550	-	4.31439e-12	4.24425e-10	-79.2857	1234	Mir8104	ENSMUSG00000099225	NA	CpG
chr10	122680560	-	1.55082e-11	1.41641e-09	-77.9899	1244	Mir8104	ENSMUSG00000099225	NA	CpG
chr10	122680576	-	4.35415e-07	1.92303e-05	-58.9188	1260	Mir8104	ENSMUSG00000099225	NA	CpG
chr10	122815215	-	6.67103e-09	4.10521e-07	-28.764	3767	Ppm1h	ENSMUSG00000034613	319468	CpG
chr10	122878587	-	0.000386573	0.00765919	-68.1428	16780	Ppm1h	ENSMUSG00000034613	319468	CpG
chr10	122878606	-	7.24635e-08	3.7294e-06	-75.3059	16761	Ppm1h	ENSMUSG00000034613	319468	CpG
chr10	122961422	+	0.000371112	0.00740764	-75.0842	24301	Mirlet7i	ENSMUSG00000065406	387251	CpG
chr10	123091760	-	0.00132619	0.0208045	-41.6992	15254	Mon2	ENSMUSG00000034602	67074	CpG
chr10	123265455	-	0.00109123	0.0178212	-44.6452	469	Tafa2	ENSMUSG00000044071	268354	CpG
chr10	123265478	-	1.41757e-07	6.87838e-06	-45.8081	492	Tafa2	ENSMUSG00000044071	268354	CpG
chr10	123265488	-	2.23606e-06	8.50295e-05	-52.8702	502	Tafa2	ENSMUSG00000044071	268354	CpG
chr10	123265498	-	6.90319e-06	0.000233126	-50.8325	512	Tafa2	ENSMUSG00000044071	268354	CpG
chr10	123265682	-	2.05524e-14	2.67894e-12	-67.7124	696	Tafa2	ENSMUSG00000044071	268354	CpG
chr10	123265718	-	1.067e-10	8.67651e-09	-51.8379	732	Tafa2	ENSMUSG00000044071	268354	CpG
chr10	123265724	-	0.00317413	0.0409138	-23.9484	738	Tafa2	ENSMUSG00000044071	268354	CpG
chr10	125612706	-	8.35841e-05	0.00209126	-70.0063	100174	Gm9102	ENSMUSG00000112100	NA	CpG
chr10	125612736	+	0.000225784	0.00489355	-62.4286	100204	Gm9102	ENSMUSG00000112100	NA	CpG
chr10	126845103	+	2.14684e-07	1.00682e-05	-35.5072	4601	Gm24179	ENSMUSG00000089550	115485759	CpG
chr10	127049643	-	2.93982e-09	1.92244e-07	-42.2043	971	Cyp27b1	ENSMUSG00000006724	13115	CpG
chr10	127049648	+	0.000142831	0.00332111	-29.3746	976	Cyp27b1	ENSMUSG00000006724	13115	CpG
chr10	127049649	-	3.63928e-07	1.63102e-05	-21.0835	977	Cyp27b1	ENSMUSG00000006724	13115	CpG
chr10	127064844	+	1.37996e-06	5.48953e-05	-65.3365	545	Cdk4	ENSMUSG00000006728	12567	CpG
chr10	127077724	-	0.000246874	0.0052773	-64.8465	1182	Agap2	ENSMUSG00000025422	216439	CpG
chr10	127079694	-	0.0014386	0.0221848	-22.9608	786	Agap2	ENSMUSG00000025422	216439	CpG
chr10	127079708	-	2.25679e-06	8.57616e-05	-28.1044	800	Agap2	ENSMUSG00000025422	216439	CpG
chr10	127079711	-	2.48409e-08	1.38426e-06	-34.1066	803	Agap2	ENSMUSG00000025422	216439	CpG
chr10	127079714	-	1.25656e-05	0.000397196	-53.3774	806	Agap2	ENSMUSG00000025422	216439	CpG
chr10	127079733	-	2.2728e-12	2.32053e-10	-49.1005	825	Agap2	ENSMUSG00000025422	216439	CpG
chr10	127079739	-	0.00382907	0.0471936	-36.241	831	Agap2	ENSMUSG00000025422	216439	CpG
chr10	127081528	-	0.00119454	0.0191685	-22.0044	2620	Agap2	ENSMUSG00000025422	216439	CpG
chr10	127081565	-	1.9199e-23	6.12972e-21	-34.7091	2657	Agap2	ENSMUSG00000025422	216439	CpG
chr10	127090992	+	0.000160951	0.00367588	-60.1394	12084	Agap2	ENSMUSG00000025422	216439	CpG
chr10	127091783	+	9.8846e-06	0.000320828	-66.2241	12875	Agap2	ENSMUSG00000025422	216439	CpG
chr10	127091785	+	2.83274e-23	8.85661e-21	-62.3702	12877	Agap2	ENSMUSG00000025422	216439	CpG
chr10	127091796	+	1.15837e-10	9.37457e-09	-56.221	12888	Agap2	ENSMUSG00000025422	216439	CpG
chr10	127091800	+	2.26245e-05	0.000669903	-44.0354	12892	Agap2	ENSMUSG00000025422	216439	CpG
chr10	127091801	-	7.8031e-13	8.47273e-11	-64.0404	12893	Agap2	ENSMUSG00000025422	216439	CpG
chr10	127091802	+	2.4052e-06	9.08248e-05	-45.3512	12894	Agap2	ENSMUSG00000025422	216439	CpG
chr10	127091803	-	4.39299e-09	2.79723e-07	-45.3391	12895	Agap2	ENSMUSG00000025422	216439	CpG
chr10	127091824	+	3.05994e-22	8.78434e-20	-53.1784	12916	Agap2	ENSMUSG00000025422	216439	CpG
chr10	127091847	-	0.00144696	0.0222927	-34.8677	12939	Agap2	ENSMUSG00000025422	216439	CpG
chr10	127165878	+	3.25301e-19	7.13092e-17	-34.0454	18	B4galnt1	ENSMUSG00000006731	14421	CpG
chr10	127165884	-	8.86505e-05	0.00219896	-38.4528	24	B4galnt1	ENSMUSG00000006731	14421	CpG
chr10	127165888	-	0.00220812	0.0309957	-27.2989	28	B4galnt1	ENSMUSG00000006731	14421	CpG
chr10	127165893	-	8.38556e-07	3.49497e-05	-45.33	33	B4galnt1	ENSMUSG00000006731	14421	CpG
chr10	127166180	-	2.85581e-22	8.20992e-20	-64.5139	320	B4galnt1	ENSMUSG00000006731	14421	CpG
chr10	127166185	-	0.000446543	0.00862885	-61.6071	325	B4galnt1	ENSMUSG00000006731	14421	CpG
chr10	127171136	-	5.8108e-08	3.04469e-06	-26.2963	3976	Slc26a10	ENSMUSG00000040441	216441	CpG
chr10	127177394	+	0.000911549	0.0154356	-64.9125	404	Slc26a10	ENSMUSG00000040441	216441	CpG
chr10	127178028	+	6.80208e-08	3.51616e-06	-62.5108	1038	Slc26a10	ENSMUSG00000040441	216441	CpG
chr10	127178080	-	0.00407923	0.0495123	-22.8167	1090	Slc26a10	ENSMUSG00000040441	216441	CpG
chr10	127178082	-	1.43076e-11	1.31383e-09	-40.5907	1092	Slc26a10	ENSMUSG00000040441	216441	CpG
chr10	127178089	-	0.0017507	0.025868	-31.0155	1099	Slc26a10	ENSMUSG00000040441	216441	CpG
chr10	127178095	-	5.9018e-06	0.000202859	-50.6126	1105	Slc26a10	ENSMUSG00000040441	216441	CpG
chr10	127178822	-	0.000453736	0.00874502	-35.237	1759	Slc26a10	ENSMUSG00000040441	216441	CpG
chr10	127178831	-	6.55735e-06	0.000222796	-88.4058	1750	Slc26a10	ENSMUSG00000040441	216441	CpG
chr10	127178846	-	6.00674e-06	0.000206049	-51.1852	1735	Slc26a10	ENSMUSG00000040441	216441	CpG
chr10	127180474	+	0.0033564	0.0427289	-32.7786	107	Slc26a10	ENSMUSG00000040441	216441	CpG
chr10	127180508	+	2.29841e-10	1.77402e-08	-37.5191	73	Slc26a10	ENSMUSG00000040441	216441	CpG
chr10	127180640	-	0.000811294	0.0140343	-69.8177	4	Slc26a10	ENSMUSG00000040441	216441	CpG
chr10	127189531	-	6.95991e-08	3.59268e-06	-76.4167	291	Arhgef25	ENSMUSG00000019467	52666	CpG
chr10	127189553	-	2.0433e-11	1.83533e-09	-91.0675	269	Arhgef25	ENSMUSG00000019467	52666	CpG
chr10	127190036	-	8.01384e-08	4.09517e-06	-59.4921	0	Arhgef25	ENSMUSG00000019467	52666	CpG
chr10	127190040	-	2.14607e-12	2.20052e-10	-91.6667	3	Arhgef25	ENSMUSG00000019467	52666	CpG
chr10	127190044	-	0.00131396	0.0206516	-60.7071	7	Arhgef25	ENSMUSG00000019467	52666	CpG
chr10	127195969	+	2.71391e-07	1.24536e-05	-21.2212	240	Dtx3	ENSMUSG00000040415	80904	CpG
chr10	127225786	+	0.000642523	0.0116403	-22.5657	14200	Pip4k2c	ENSMUSG00000025417	117150	CpG
chr10	127332646	-	0.000209704	0.00460039	-57.8826	254	Gm47200	ENSMUSG00000112426	NA	CpG
chr10	127481701	-	2.20526e-05	0.000655112	-56.7502	386	R3hdm2	ENSMUSG00000025404	71750	CpG
chr10	127509833	-	0.00197231	0.0283641	-22.4229	2607	Stac3	ENSMUSG00000040287	237611	CpG
chr10	127509844	+	0.00011971	0.00285318	-25.7114	2618	Stac3	ENSMUSG00000040287	237611	CpG
chr10	127509845	-	5.52895e-12	5.36389e-10	-37.3675	2619	Stac3	ENSMUSG00000040287	237611	CpG
chr10	127509882	+	4.14127e-05	0.00113944	-44.4444	2656	Stac3	ENSMUSG00000040287	237611	CpG
chr10	127509883	-	7.19721e-15	9.90462e-13	-56.6241	2657	Stac3	ENSMUSG00000040287	237611	CpG
chr10	127525140	-	1.03961e-39	1.28242e-36	-96.0317	2695	Shmt2	ENSMUSG00000025403	108037	CpG
chr10	127526836	-	1.66525e-06	6.51431e-05	-44.4236	4391	Shmt2	ENSMUSG00000025403	108037	CpG
chr10	127535037	+	1.83103e-10	1.43504e-08	-45.9987	477	Nxph4	ENSMUSG00000040258	104080	CpG
chr10	127542392	-	0.00220111	0.0309204	-22.6923	815	Lrp1	ENSMUSG00000040249	16971	CpG
chr10	127614012	-	0.00175033	0.0258653	-26.5068	6909	Lrp1	ENSMUSG00000040249	16971	CpG
chr10	127619997	+	1.51378e-07	7.31589e-06	-51.5031	924	Lrp1	ENSMUSG00000040249	16971	CpG
chr10	127619998	-	0.0030629	0.0398168	-42.3106	923	Lrp1	ENSMUSG00000040249	16971	CpG
chr10	127620015	-	7.46187e-07	3.14606e-05	-24.1567	906	Lrp1	ENSMUSG00000040249	16971	CpG
chr10	127620209	-	4.44406e-11	3.81496e-09	-20.3089	712	Lrp1	ENSMUSG00000040249	16971	CpG
chr10	127642954	-	0.000363844	0.007293	-22.2086	31	Stat6	ENSMUSG00000002147	20852	CpG
chr10	127664253	+	0.00179208	0.0263237	-29.1182	413	Gm16229	ENSMUSG00000085731	NA	CpG
chr10	127664813	-	8.52284e-10	6.04262e-08	-50.1868	667	Nab2	ENSMUSG00000025402	17937	CpG
chr10	128212884	+	0.00226	0.0315627	-20.2507	1076	Spryd4	ENSMUSG00000051346	66701	CpG
chr10	128296885	-	8.75738e-05	0.00217609	-27.2474	1198	Il23a	ENSMUSG00000025383	83430	CpG
chr10	128296899	+	5.79824e-18	1.1144e-15	-82.2619	1184	Il23a	ENSMUSG00000025383	83430	CpG
chr10	128296900	-	1.40627e-29	7.6943e-27	-79.1414	1183	Il23a	ENSMUSG00000025383	83430	CpG
chr10	128296911	+	2.19966e-05	0.000653736	-39.1347	1172	Il23a	ENSMUSG00000025383	83430	CpG
[truncated: 20,193 more rows]
