# Supplementary material for: De novo DNA methylation controls neuronal maturation during adult hippocampal neurogenesis
Source: EMBO J. 2021 Aug 2;40(18):e107100. doi: 10.15252/embj.2020107100 (PMC8441477; doi:10.15252/embj.2020107100)
Supplement: Supplementary file 5 — Dataset EV2 [file EMBJ-40-e107100-s005.xlsx]

## Sheet: Dataset legend
Dataset EV2: Results from gene set enrichment analyses.

## Sheet: Figure 1D_MANGO
De novo methylated genes during neuronal differentiation with functional annotation in MANGO, related to Figure 1
S100b
Efnb3
Grn
Mapt
Mycn
Lamb1
Ifnar1
Bdnf
Casp6
Cnr1
Fgfr3
Ache

## Sheet: Figure 3F_Reactome
Reactome pathway enrichment of hypomethylated genes in Dnmt3a/b-deficient neurons in vitro, related to Figure 3
ID	Description	GeneRatio	BgRatio	pvalue	p.adjust	qvalue	geneID	Count
R-MMU-397014	Muscle contraction	61/1664	135/6350	1.1874e-06	0.000666641	0.000614703	Des/Lmod1/Tnni1/Atp1a2/Kcnk2/Kcnip1/Kcnj12/Fgf11/Cacnb1/Cacng4/Fkbp1b/Slc8a3/Kcnk10/Kcnk13/Actn2/Camk2g/Vcl/Cacna2d3/Cacna1d/Sorbs3/Cacnb3/Scn8a/Fgf12/Itpr3/Camk2a/Actn3/Kcnk4/Sorbs1/Kcnip2/Scn3a/Ryr3/Myl9/Npr1/Atp1a1/Asph/Tpm2/Npr2/Tmod1/Kcnh2/Corin/Pxn/Nos1/Myl2/Myl10/Dysf/Itpr1/Atp2b2/Cacna1c/Tnnt1/Tnni3/Atp1a3/Ryr1/Fxyd1/Mybpc2/Kcne3/Scn4b/Fxyd6/Tpm1/Cacna2d2/Scn5a/Scn11a	61
R-MMU-1296071	Potassium Channels	39/1664	75/6350	1.50314e-06	0.000666641	0.000614703	Kcnj10/Kcnk2/Kcnh1/Hcn2/Kcnj12/Kcns3/Kcnf1/Kcnk10/Kcnk13/Gng4/Gng2/Kcnma1/Kcnv1/Kcnh3/Kcnj6/Gabbr1/Kcnh8/Kcnn2/Kcng2/Kcnk4/Kcnj3/Kcns1/Kcnb1/Kcng1/Kcnmb2/Kcnab1/Kcna3/Kcnc4/Gabbr2/Kcnq4/Kcnh2/Gnb3/Kcna6/Kcnj8/Gng8/Abcc8/Kcnn1/Kcnj5/Kcnj1	39
R-MMU-1474244	Extracellular matrix organization	76/1664	184/6350	4.40065e-06	0.00130112	0.00119976	Col9a1/Dst/Col4a4/Optc/F11r/Capn2/Col13a1/Mmp11/Col6a2/Col18a1/Col23a1/Col1a1/Itga3/Pecam1/Prkca/Itgb4/Matn3/Pxdn/Lamb1/Cast/Nid2/Bmp4/Plec/Pdgfb/Scube1/Col2a1/Itga5/Cd47/App/Mmp25/Scube3/Col11a2/Emilin2/Ltbp1/Lama3/Fbn2/Ltbp3/Tll2/Sh3pxd2a/Itgb6/Itga6/Bmp2/Bmp7/Lama5/Bcan/Adam15/Col27a1/Col8a2/Sdc3/Hspg2/Adamts3/Eln/Col26a1/Pcolce/Pdgfa/Loxl3/Fbln2/P3h3/Vwf/Ltbp4/Capn5/Serpinh1/Htra1/Adam12/Col4…	76
R-MMU-194840	Rho GTPase cycle	50/1664	114/6350	2.92656e-05	0.00648965	0.00598405	Rhobtb1/Bcr/Arhgap45/Srgap1/Arhgef15/Abr/Arhgap23/Arhgap27/Rac3/Rhob/Net1/Depdc1b/Arhgef3/Arhgap22/Arhgef40/Trio/Arhgap39/Rac2/Arhgap8/Kalrn/Itsn1/Tiam2/Trip10/Arap3/Arhgef37/Vav2/Depdc7/Rhov/Arhgap40/Prex1/Arhgef2/Arhgap29/Syde2/Cdc42/Arhgef10l/Arhgef19/Arhgap24/Rhof/Stard13/Chn2/Srgap3/Arhgef1/Arhgap33/Arhgef17/Arap1/Arhgef7/Arhgef10/Dlc1/Arhgap20/Ophn1	50
R-MMU-189200	Cellular hexose transport	9/1664	6350-10-01	4.38719e-05	0.00778287	0.00717651	Slc45a3/Slc2a12/Slc2a4/Slc2a8/Slc2a10/Slc2a1/Slc2a9/Slc2a3/Slc5a2	9
R-MMU-373076	Class A/1 (Rhodopsin-like receptors)	69/1664	174/6350	5.88367e-05	0.00853838	0.00787316	Nmur1/Adora1/Taar6/Adora2a/Kiss1r/Avpr1a/Nmur2/Adora2b/Ccl1/Ccr10/Sstr2/Npb/Uts2r/Bdkrb1/S1pr3/F2rl1/Opn4/Ltb4r1/Pnoc/Adra1a/Ptger4/Rxfp3/Htr1f/App/Ccr6/Npw/Sstr5/Adrb2/Htr4/Grp/Mc4r/Adrb1/Qrfp/Oxt/Avp/Prokr2/Sstr4/Mc3r/Ntsr1/P2ry12/P2ry1/S1pr1/Ccl27a/LOC100861978/Edn2/Hcrtr1/Htr1d/Ece1/Htr6/Cxcl3/Cxcl2/Cmklr1/Opn1sw/Npy/Trh/Prok2/Oxtr/Hrh1/Cxcl12/P2ry2/Drd4/Adrb3/Npy5r/S1pr2/S1pr5/Htr1b/Cck/Apln…	69
R-MMU-112315	Transmission across Chemical Synapses	70/1664	178/6350	7.12296e-05	0.00853838	0.00787316	Gls/Ppfia4/Kcnj10/Ppfia2/Grip1/Adcy1/Gria1/Kcnj12/Dlg4/Tspoap1/Cacnb1/Nsf/Cacng4/Prkca/Prkar1a/Grin2c/Prkar2b/Actn2/Gng4/Gng2/Camk2g/Cacna2d3/Slc1a3/Slc38a1/Slc38a2/Cacnb3/Adcy9/Abat/Dlg1/Adcy5/Kcnj6/Gabbr1/Slc5a7/Camk2a/Gnal/Plcb3/Slc18a2/Gad2/Grin1/Stxbp1/Kcnj3/Gad1/Chrna1/Slc1a2/Snap25/Epb41l1/Gabbr2/Rps6ka1/Aldh2/Stx1a/Prkar1b/Grip2/Arl6ip5/Slc6a1/Gnb3/Gng8/Ppfia3/Lin7b/Grin2d/Gabrg3/Dlg2/Chr…	70
R-MMU-5576891	Cardiac conduction	43/1664	97/6350	7.7009e-05	0.00853838	0.00787316	Atp1a2/Kcnk2/Kcnip1/Kcnj12/Fgf11/Cacnb1/Cacng4/Fkbp1b/Slc8a3/Kcnk10/Kcnk13/Camk2g/Cacna2d3/Cacna1d/Cacnb3/Scn8a/Fgf12/Itpr3/Camk2a/Kcnk4/Kcnip2/Scn3a/Ryr3/Npr1/Atp1a1/Asph/Npr2/Kcnh2/Corin/Nos1/Itpr1/Atp2b2/Cacna1c/Tnni3/Atp1a3/Ryr1/Fxyd1/Kcne3/Scn4b/Fxyd6/Cacna2d2/Scn5a/Scn11a	43
R-MMU-6794362	Protein-protein interactions at synapses	30/1664	61/6350	9.45981e-05	0.00932316	0.00859681	Ppfia4/Grm1/Epb41l2/Ppfia2/Gria1/Dlg4/Flot2/Grin2c/Slitrk5/Shank3/Dlg1/Flot1/Ptprs/Dlgap1/Nrxn1/Grin1/Epb41l1/Ptprf/Dlgap3/Ppfibp1/Lrfn1/Shank1/Ppfia3/Grin2d/Homer2/Dlg2/Ppfibp2/Shank2/Dlgap2/Gria3	30
R-MMU-977444	GABA B receptor activation	17/1664	28/6350	0.000119963	0.0096734	0.00891975	Kcnj10/Adcy1/Kcnj12/Gng4/Gng2/Adcy9/Adcy5/Kcnj6/Gabbr1/Gnal/Kcnj3/Gabbr2/Gnb3/Gng8/Adcy7/Kcnj5/Gnai2	17
R-MMU-991365	Activation of GABAB receptors	17/1664	28/6350	0.000119963	0.0096734	0.00891975	Kcnj10/Adcy1/Kcnj12/Gng4/Gng2/Adcy9/Adcy5/Kcnj6/Gabbr1/Gnal/Kcnj3/Gabbr2/Gnb3/Gng8/Adcy7/Kcnj5/Gnai2	17
R-MMU-2022090	Assembly of collagen fibrils and other multimeric structures	24/1664	46/6350	0.000146674	0.0108417	0.00999702	Col9a1/Dst/Col4a4/Col6a2/Col18a1/Col23a1/Col1a1/Itgb4/Pxdn/Plec/Col2a1/Col11a2/Lama3/Tll2/Itga6/Col27a1/Col8a2/Pcolce/Loxl3/Col4a1/Col5a3/Col12a1/Col6a6/Col7a1	24
R-MMU-3238698	WNT ligand biogenesis and trafficking	13/1664	20/6350	0.000299166	0.0204123	0.018822	Wnt6/Wnt3a/Wnt3/Wnt5a/Wnt7b/Wnt10b/Wnt1/Wnt8a/Wnt2b/Wnt2/Wnt7a/Wnt5b/Wnt11	13
R-MMU-5173105	O-linked glycosylation	33/1664	73/6350	0.000329797	0.020895	0.0192671	B3gnt7/Pofut2/Adamtsl5/Galnt16/Adamts20/St6gal1/Sema5b/Adamts1/Thbs2/Galnt14/Adamts19/B4gat1/Gcnt1/St6galnac4/Galnt3/Large2/Adamtsl4/Galnt12/Adamtsl1/Adamts3/Adamts9/B3gnt8/Adamts17/B3gnt6/Spon1/Galntl6/B3gnt3/Large1/B3gnt9/St3gal2/Adamts18/Galnt2/St3gal4	33
R-MMU-1296065	Inwardly rectifying K+ channels	14/1664	23/6350	0.000468508	0.0277045	0.025546	Kcnj10/Kcnj12/Gng4/Gng2/Kcnj6/Gabbr1/Kcnj3/Gabbr2/Gnb3/Kcnj8/Gng8/Abcc8/Kcnj5/Kcnj1	14
R-MMU-216083	Integrin cell surface interactions	27/1664	58/6350	0.000640546	0.0355103	0.0327437	Col9a1/Col4a4/F11r/Col13a1/Col6a2/Col18a1/Col23a1/Col1a1/Itga3/Pecam1/Col2a1/Itga5/Cd47/Itgb6/Itga6/Col8a2/Hspg2/Vwf/Col4a1/Comp/Cdh1/Col5a3/Icam1/Icam4/Col6a6/Col7a1/Itga9	27
R-MMU-416476	G alpha (q) signalling events	57/1664	150/6350	0.000892893	0.046588	0.0429584	Nmur1/Dgkd/Rgs2/Rgsl1/Grm1/Kiss1r/Avpr1a/Arhgef25/Dgka/Nmur2/Prkca/Uts2r/Prkch/Bdkrb1/Gng4/F2rl1/Abhd6/Gng2/Prkcd/Opn4/Ltb4r1/Adra1a/Dgkh/Trio/Kalrn/Casr/App/Itpr3/Grp/Grk2/Plcb3/Gna14/Prkcq/Qrfp/Oxt/Avp/Prokr2/Abhd12/Ntsr1/Ghsr/P2ry1/Rgs3/Edn2/Hcrtr1/Rps6ka1/Mgll/Trh/Prok2/Itpr1/Oxtr/Hrh1/Gnb3/Gng8/P2ry2/Cck/Dgkk/Htr2c	57

## Sheet: Figure 3G_SYNGO
SYNGO enrichment of hypomethylated genes in Dnmt3a/b-deficient neurons in vitro, related to Figure 3
Cellular component
Ontology term	Gene count	p-value	q-value
synapse	304	5.97e-06	0.000227
presynapse	158	6.23e-05	0.00118
presynaptic active zone	42	0.000158	0.00192
integral component of presynaptic membrane	48	0.000202	0.00192
presynaptic membrane	51	0.000567	0.00431
postsynaptic membrane	46	0.000782	0.00495
integral component of postsynaptic membrane	40	0.00102	0.00553
postsynaptic density	87	0.00166	0.00788
postsynapse	180	0.00244	0.00905
presynaptic active zone membrane	27	0.00262	0.00905
postsynaptic density, intracellular component	22	0.00249	0.00905
integral component of presynaptic active zone membrane	21	0.00726	0.023
postsynaptic specialization	95	0.0114	0.0332
Biological process
Ontology term	Gene count	p-value	q-value
process in the synapse	268	1.32e-07	1.11e-05
synapse organization	116	2.79e-06	0.000117
synaptic signaling	68	0.000138	0.00329
trans-synaptic signaling	67	0.000157	0.00329
chemical synaptic transmission	58	0.000314	0.00528
synaptic vesicle exocytosis	33	0.00119	0.0166
postsynapse organization	31	0.00409	0.0482
modulation of chemical synaptic transmission	34	0.0046	0.0482
